# Supplementary material for: Feeding state-dependent neuropeptidergic modulation of reciprocally interconnected inhibitory neurons biases sensorimotor decisions in Drosophila
Source: Nat Commun. 2025 Sep 2;16:8198. doi: 10.1038/s41467-025-61805-y (PMC12405588; doi:10.1038/s41467-025-61805-y)
Supplement: Supplementary file 4 — Source Data 1-6 [file 41467_2025_61805_MOESM4_ESM.zip]

Archive with 6 entries (6 files):
- Supplementary Tables_Final Revisions/Source Data 2 - Behavioral_probabilites_and_pvalues_final.xlsx
- Supplementary Tables_Final Revisions/Source Data 4 - Food_intake_quantification_source_data_and_pvalues.xlsx
- Supplementary Tables_Final Revisions/Source Data 3 - Behavior_transition_probabilities_and_pvalues.xlsx
- Supplementary Tables_Final Revisions/Source Data 1 - Locomotion_source_data.xlsx
- Supplementary Tables_Final Revisions/Source Data 5 - Animal_counts_and_Pvalues_for_all_figures.xlsx
- Supplementary Tables_Final Revisions/Source Data 6 - Calcium imaging.xlsx
