# Supplementary material for: Feeding state-dependent neuropeptidergic modulation of reciprocally interconnected inhibitory neurons biases sensorimotor decisions in Drosophila
Source: Nat Commun. 2025 Sep 2;16:8198. doi: 10.1038/s41467-025-61805-y (PMC12405588; doi:10.1038/s41467-025-61805-y)
Supplement: Supplementary file 4 — Source Data 1-6 [file 41467_2025_61805_MOESM4_ESM.zip › Supplementary Tables_Final Revisions/Source Data 2 - Behavioral_probabilites_and_pvalues_final.xlsx]

## Sheet: Fig.1
Numbers of larvae
		AttP2>UAS-TNT Fed	AttP2>UAS-TNT Fed on sucrose				AttP2>UAS-TNT Fed	AttP2>UAS-TNT Starved
Number of larvae 5 s	Total	629	592		Number of larvae 5 s	Total	704	771
	Hunch	227	169			Hunch	255	255
	Static bend	186	139			Static bend	211	167
Number of larvae 20 s baseline	Total	412	406		Number of larvae 20 s baseline	Total	471	577
	Head-Cast	151	132			Head-Cast	180	181
Number of larvae 5 s mean	Total	589	544		Number of larvae 5 s mean	Total	661	717
	Head-Cast	218	207			Head-Cast	248	271
P-Values
Action compared		P-value Comparison cumulative probabilities AttP2>UAS-TNT Fed and AttP2>UAS-TNT Fed on sucrose			Action compared	P-value Comparison cumulative probabilities AttP2>UAS-TNT Fed and AttP2>UAS-TNT Starved
Static Bend		0.0160934			Static Bend	0.00026017
Hunch		0.00490116			Hunch	0.204246
P-Value Mean Head-Cast over 5s		0.036			P-Value Mean Head-Cast over 5s	0.004

## Sheet: Fig.2
Numbers of larvae
		GMR_61D08>UAS-Chrimson Fed	GMR_61D08>UAS-Chrimson Fed on sucrose
Number of larvae 2 s	Total	192	168
	Hunch	100	65
Number of larvae 40 s baseline	Total	71	89
	Bend	18	16
Number of larvae 10 s mean	Total	158	149
	Bend	80	78
P-Values
Action compared		P-value Comparison cumulative probabilities GMR_61D08>UAS-Chrimson Fed and GMR_61D08>UAS-Chrimson Fed on sucrose
Hunch		0.0109493
P-Value Mean Bend over 10s		0.036

## Sheet: Fig.7
Numbers of larvae
		Handle-b Control	Handle-b sNPFR RNAi				Griddle-2 Control	Griddle-2 sNPFR RNAi
Number of larvae 5 s	Total	260	210		Number of larvae 5 s	Total	260	438
	Hunch	178	113			Hunch	178	263
	Static bend	80	57			Static bend	80	86
Number of larvae 20 s baseline	Total	133	118		Number of larvae 20 s baseline	Total	133	249
	Head-Cast	49	43			Head-Cast	49	87
Number of larvae 5 s mean	Total	243	185		Number of larvae 5 s mean	Total	243	400
	Head-Cast	100	78			Head-Cast	100	180
P-Values
Action compared	P-value Comparison cumulative probabilities Control and RNAi				Action compared	P-value Comparison cumulative probabilities Control and RNAi
Static Bend	0.389749				Static Bend	0.000836233
Hunch	0.00114539				Hunch	0.0258293
P-Value Mean Head-Cast over 5s	0.134				P-Value Mean Head-Cast over 5s	0.226

## Sheet: Fig.S1u-v
Numbers of larvae
		AttP2>UAS-TNT Fed 5h	AttP2>UAS-TNT Fed on sucrose 5h
Number of larvae 5 s	Total	335	281
	Hunch	133	79
	Static bend	55	44
Number of larvae 20 s baseline	Total	206	191
	Head-Cast	79	60
Number of larvae 5 s mean	Total	275	233
	Head-Cast	106	87
P-Values
Action compared	P-value Comparison cumulative probabilities AttP2>UAS-TNT Fed 5h and AttP2>UAS-TNT Fed on sucrose 5h
Static Bend	0.798216
Hunch	0.00256897
P-Value Mean Head-Cast over 5s	0.059

## Sheet: Fig.S1x-z
Numbers of larvae
		AttP2>UAS-TNT Fed 5h	AttP2>UAS-TNT Starved 5h
Number of larvae 5 s	Total	335	301
	Hunch	133	104
	Static bend	55	42
Number of larvae 20 s baseline	Total	206	234
	Head-Cast	79	70
Number of larvae 5 s mean	Total	275	278
	Head-Cast	106	111
P-Values
Action compared	P-value Comparison cumulative probabilities AttP2>UAS-TNT Fed 5h and AttP2>UAS-TNT Starved 5h
Static Bend	0.388074
Hunch	0.179868
P-Value Mean Head-Cast over 5s	0.018

## Sheet: Fig.S2i-j
Numbers of larvae
		GMR_61D08>UAS-Chrimson Fed	GMR_61D08>UAS-Chrimson Starved
Number of larvae 2 s	Total	192	157
	Hunch	100	67
Number of larvae 40 s baseline	Total	71	84
	Bend	18	9
Number of larvae 10 s mean	Total	158	144
	Bend	80	66
P-Values
Action compared		P-value Comparison cumulative probabilities GMR_61D08>UAS-Chrimson Fed and GMR_61D08>UAS-Chrimson Starved
Hunch		0.0800582
P-Value Mean Bend over 10s		0.036

## Sheet: Fig.S2k-m
Numbers of larvae
		AttP2-40>UAS-TNT	GMR_SS00739>UAS-TNT
Number of larvae 5 s	Total	1625	312
	Hunch	985	225
	Static bend	189	34
Number of larvae 20 s baseline	Total	846	162
	Head-Cast	191	49
Number of larvae 5 s mean	Total	1577	304
	Head-Cast	661	121
P-Values
Action compared		P-value Comparison cumulative probabilities AttP2>UAS-TNT Fed and AttP2>UAS-TNT Fed on sucrose
Static Bend		0.710104
Hunch		0.000121819
P-Value Mean Head-Cast over 5s		0

## Sheet: Fig.S10
Numbers of larvae
		Handle-b Control Fed on sucrose	Handle-b RNAi Fed on sucrose				Handle-b Control Starved	Handle-b RNAi Starved
Number of larvae 5 s	Total	213	154		Number of larvae 5 s	Total	204	162
	Hunch	126	90			Hunch	124	102
	Static bend	67	30			Static bend	42	28
Number of larvae 20 s baseline	Total	108	107		Number of larvae 20 s baseline	Total	131	104
	Head-Cast	39	34			Head-Cast	41	32
Number of larvae 5 s mean	Total	181	152		Number of larvae 5 s mean	Total	180	153
	Head-Cast	84	71			Head-Cast	86	82
P-Values
Action compared	P-value Comparison cumulative probabilities Control and RNAi				Action compared	P-value Comparison cumulative probabilities Control and RNAi
Static Bend	0.0102476				Static Bend	0.424665
Hunch	0.89099				Hunch	0.670127
P-Value Mean Head-Cast over 5s	0.081				P-Value Mean Head-Cast over 5s	0.175

## Sheet: Fig.S11
Numbers of larvae
		Griddle-2 Control Fed on sucrose	Griddle-2 RNAi Fed on sucrose				Griddle-2 Control Starved	Griddle-2 RNAi Starved
Number of larvae 5 s	Total	213	394		Number of larvae 5 s	Total	204	409
	Hunch	126	221			Hunch	124	223
	Static bend	67	79			Static bend	42	51
Number of larvae 20 s baseline	Total	108	235		Number of larvae 20 s baseline	Total	131	259
	Head-Cast	39	83			Head-Cast	41	81
Number of larvae 5 s mean	Total	181	353		Number of larvae 5 s mean	Total	180	375
	Head-Cast	84	154			Head-Cast	86	180
P-Values
Action compared	P-value Comparison cumulative probabilities Control and RNAi				Action compared	P-value Comparison cumulative probabilities Control and RNAi
Static Bend	0.00170382				Static Bend	0.00828293
Hunch	0.466639				Hunch	0.140524
P-Value Mean Head-Cast over 5s	0.262				P-Value Mean Head-Cast over 5s	0.055
