# Supplementary material for: Feeding state-dependent neuropeptidergic modulation of reciprocally interconnected inhibitory neurons biases sensorimotor decisions in Drosophila
Source: Nat Commun. 2025 Sep 2;16:8198. doi: 10.1038/s41467-025-61805-y (PMC12405588; doi:10.1038/s41467-025-61805-y)
Supplement: Supplementary file 4 — Source Data 1-6 [file 41467_2025_61805_MOESM4_ESM.zip › Supplementary Tables_Final Revisions/Source Data 4 - Food_intake_quantification_source_data_and_pvalues.xlsx]

## Sheet: Fig.1e
Fed					Sucrose					Starved						Anova results		P-value
Day	Individual	Area	Mean intensity	Product normalized by control fed area	Day	Individual	Area	Mean intensity	Product normalized by control fed area	Day	Individual	Area	Mean intensity	Product normalized by control fed area		Fed	Sucrose	0.940635
20210311	1	2387.15	1786.12	1215.05	20210311	1	3277.45	1877.91	1753.93	20210311	1	12229.1	2606.21	9082.49		Fed	Starved	1.12447e-12
20210311	2	1022.17	1724.34	502.286	20210311	2	7716.43	2465.13	5420.75	20210311	2	5898.82	2457.09	4130.37		Sucrose	Starved	3.58053e-12
20210311	3	4227.65	2079.08	2504.8	20210311	3	4968.17	2217.49	3139.51	20210311	3	8992.38	2618.98	6711.35
20210311	4	7245.07	2233.49	4611.37	20210311	4	2646.34	1987.64	1498.94	20210311	4	9577.73	2447.71	6680.75			Mean normalized product	Normalized product SEM
20210311	5	1187.75	1611.78	545.55	20210311	5	4338.73	1867.25	2308.7	20210311	5	8869.24	2121.96	5363.24		Fed	2354.34	164.574
20210311	6	2827.72	2189.44	1764.3	20210311	6	3014.1	2191.54	1882.39	20210311	6	8524.77	2213.52	5377.35		Sucrose	2449.58	184.732
20210311	7	5666.26	2593.84	4188.34	20210311	7	7731.41	2334.46	5143.38	20210311	7	8608.39	2296.2	5632.93		Starved	4654.04	226.086
20210312	1	8606.31	2469.99	3090.73	20210311	8	3378.54	1710.27	1646.63	20210311	8	11038.4	2404.8	7564.63
20210312	2	9218.28	2500.11	3350.88	20210311	9	3542.87	1688.82	1705.07	20210311	9	8821.39	2496.49	6275.8
20210312	3	10512.1	2523.66	3857.19	20210312	1	5580.56	2489.77	2020.16	20210311	10	6112.65	2513.95	4379.15
20210312	4	6897.28	2558.85	2566.09	20210312	2	8385.4	2384.92	2907.69	20210312	1	8939.96	2299.65	2989.15
20210312	5	5295.17	2439.99	1878.53	20210312	3	9166.69	2508.39	3343.16	20210312	2	10626.5	2481.03	3833.29
20210312	6	3393.93	2179.6	1075.55	20210312	4	5931.68	2222.42	1916.7	20210312	3	15499	2582.22	5818.99
20210312	7	4540.5	2149.21	1418.84	20210312	5	7767.19	2015.26	2275.85	20210312	4	10165.6	2264.81	3347.44
20210312	8	6909.34	2392.4	2403.36	20210312	6	8308.43	2373.23	2866.88	20210312	5	15013.9	2393.99	5225.96
20210312	9	6527.43	2356.99	2236.91	20210312	7	11943.7	2439.46	4236.24	20210312	6	7900.31	2113.27	2427.44
20210315AM	1	7796.73	2662.67	3069.97	20210312	8	5178.26	1629.85	1227.11	20210312	7	4310.02	2589.26	1622.58
20210315AM	2	7399.42	2572.41	2814.77	20210312	9	5689.97	1947.36	1611.04	20210312	8	9172.1	2262.1	3016.69
20210315AM	3	4160.25	1953.63	1201.89	20210312	10	9658.44	2552.48	3584.42	20210312	9	16128	2607.31	6113.98
20210315AM	4	7658.6	1991.38	2255.32	20210315AM	1	9861.46	2310.55	3369.47	20210312	10	15551.8	2403.87	5435.53
20210315AM	5	6140.11	2625.64	2384.05	20210315AM	2	3980.53	2014.48	1185.79	20210315AM	1	16365.6	2329.5	5637.65
20210315AM	6	6397.63	2508.92	2373.61	20210315AM	3	7327.86	2272.14	2462.16	20210315AM	2	11516.4	2241.88	3817.98
20210315AM	7	6762.49	2247.3	2247.35	20210315AM	4	2880.97	2339.55	996.725	20210315AM	3	14453.1	2523.52	5393.52
20210315AM	8	6245.37	2306.63	2130.29	20210315AM	5	10656.1	2420.43	3814.11	20210315AM	4	15321.8	2336.22	5293.3
20210315AM	9	10086.5	2111.94	3150.12	20210315AM	6	10323.7	2427.93	3706.58	20210315AM	5	12127.5	2385.74	4278.58
20210315AM	10	4976.07	2223.28	1636.01	20210315AM	7	5980.36	1937.34	1713.32	20210315AM	6	12531.9	2601.6	4821.28
20210315PM	1	3817.86	2245.07	1616.66	20210315AM	8	5868.45	1990.74	1727.59	20210315AM	7	11973.2	2314.8	4098.53
20210315PM	2	6274.9	2355.37	2787.62	20210315AM	9	4451.47	2251.94	1482.4	20210315AM	8	14669	2310.74	5012.52
20210315PM	3	4604.98	2796.36	2428.78	20210315AM	10	9162.12	2380.03	3224.65	20210315AM	9	11182.3	2320.11	3836.59
20210315PM	4	7948.16	2507.82	3759.51	20210315PM	1	3398.92	2040.14	1307.88	20210315AM	10	11578	2766.78	4737.09
20210315PM	5	3796.64	2329.73	1668.3	20210315PM	2	7181.01	2522.27	3416.21	20210315PM	1	8175.72	2583.17	3983.34
20210315PM	6	5231.93	2478.71	2445.99	20210315PM	3	4622.87	2125.69	1853.44	20210315PM	2	10144.4	2480.27	4745.6
20210315PM	7	7454.34	2598.65	3653.63	20210315PM	4	1850.48	1886.07	658.278	20210315PM	3	8483.58	2337.7	3740.55
20210315PM	8	4827.55	2024.37	1843.25	20210315PM	5	4882.47	2251.95	2073.79	20210315PM	4	5269.79	2552.16	2536.69
20210315PM	9	3760.87	2432.1	1725.19	20210315PM	6	4724.38	2124.27	1892.87	20210315PM	5	7584.55	2298.32	3287.82
					20210315PM	7	4855.84	2228.55	2041.05	20210315PM	6	8681.61	2523.27	4131.72
					20210315PM	8	7487.62	2279.7	3219.51	20210315PM	7	8233.55	2752.96	4275.19
										20210315PM	8	9494.11	2650.93	4747
										20210315PM	9	8648.33	2659.81	4338.6
										20210315PM	10	6557.39	2167.18	2680.35
										20210315PM	11	9268.2	2512.78	4392.55

## Sheet: Fig.1f
Fed					Sucrose					Starved						Anova results		P-value
Day	Individual	Area	Mean intensity	Product normalized by control fed area	Day	Individual	Area	Mean intensity	Product normalized by control fed area	Day	Individual	Area	Mean intensity	Product normalized by control fed area		Fed	Sucrose	0.00834282
20210401	1	5379.62	1900.03	2449.38	20210401	1	6435.49	2341.24	3610.53	20210401	1	5325.54	2299.09	2934.02		Fed	Starved	2.54531e-06
20210401	2	4716.48	2243.67	2535.83	20210401	2	6059.82	2084.92	3027.56	20210401	2	7352.83	1944.22	3425.66		Sucrose	Starved	0.151924
20210401	3	4430.67	2170.25	2304.22	20210401	3	6869.4	2129.59	3505.57	20210401	3	6131.79	1976.76	2904.59
20210401	4	3683.07	1913.88	1689.16	20210401	4	6185.88	2390.16	3543.01	20210401	4	6261.59	1930.41	2896.54			Mean normalized product	Normalized product SEM
20210401	5	6152.59	2056.36	3031.81	20210401	5	6572.36	2648.64	4171.46	20210401	5	7101.13	2277.8	3876.04		Fed	1876.32	161.737
20210401	6	5935.01	1839.64	2616.36	20210401	6	3677.66	1975.43	1740.91	20210401	6	5304.32	2274.66	2891.28		Sucrose	7341.25	1170.94
20210401	7	3448.43	1855.21	1533.06	20210401	7	3735.07	1999.29	1789.45	20210401	7	7086.15	2207.06	3747.74		Starved	10798.1	1951.52
20210401	8	3269.12	2203.97	1726.56	20210401	8	4495.15	2088.2	2249.37	20210401	8	10033.7	2277.46	5475.9
20210401	9	3269.54	2170.8	1700.79	20210401	9	6515.37	2331.59	3640.28	20210401	9	11560.5	2406.2	6665.81
20210401	10	3501.68	1875.92	1574.11	20210402AM	1	5565.17	1829.64	2843.63	20210401	10	8684.52	2163.38	4502.18
20210401	11	2117.57	1972.34	1000.83	20210402AM	2	3331.94	1588.83	1478.44	20210401	11	7195.57	2533.77	4368.95
20210402AM	1	5090.48	2275.75	3235.29	20210402AM	3	3658.94	2039.65	2084.2	20210401	12	10737.6	2328.03	5990.18
20210402AM	2	4413.61	1947.34	2400.3	20210402AM	4	4696.09	2026.56	2657.81	20210402AM	1	6517.03	2129.55	3875.84
20210402AM	3	3536.63	2001.09	1976.45	20210402AM	5	2298.12	2334.55	1498.32	20210402AM	2	5580.98	1859.93	2898.92
20210402AM	4	1434.45	1602.83	642.099	20210402AM	6	4835.46	2078.9	2807.38	20210402AM	3	1627.07	1623.86	737.88
20210402AM	5	3200.48	2188.91	1956.47	20210402AM	7	2184.13	1624.08	990.638	20210402AM	4	4199.36	2032.57	2383.72
20210402AM	6	2496.98	1846	1287.29	20210402AM	8	7351.16	1802.38	3700.25	20210402AM	5	5372.96	2080.14	3121.31
20210402AM	7	4115.73	2044.82	2350.34	20210402AM	9	3660.19	1596.93	1632.37	20210402AM	6	9491.19	2345.29	6216.5
20210402AM	8	3336.52	1619.51	1509.06	20210402AM	10	5382.53	2053.11	3086.23	20210402AM	7	5982.44	2260.5	3776.69
20210402AM	9	4453.13	2141.12	2662.79	20210402PM	1	5413.32	2450.47	4329.62	20210402AM	8	11193.6	2283.83	7139.4
20210402AM	10	4112.41	2084.91	2394.49	20210402PM	2	2945.87	1970.16	1894.32	20210402AM	9	4444.4	2465.51	3060.19
20210402AM	11	3197.57	2212.65	1975.88	20210402PM	3	4823.81	2275.09	3582.01	20210402AM	10	4952.78	1991.04	2753.96
20210402PM	1	3276.61	2156.01	2305.76	20210402PM	4	1283.02	1826.51	764.881	20210402AM	11	3244.58	2056.45	1863.39
20210402PM	2	2986.64	1597.19	1556.96	20210402PM	5	4640.34	2351.49	3561.48	20210402PM	1	6700.08	2404.24	5257.7
20210402PM	3	921.079	1405.17	422.438	20210402PM	6	2853.51	1546.11	1439.98	20210402PM	2	3291.59	2018.98	2169.08
20210402PM	4	1300.49	1767.23	750.135	20210402PM	7	3811.62	2115.14	2631.4	20210402PM	3	836.626	1746.69	476.963
20210402PM	5	4225.57	2266.17	3125.47	20210402PM	8	3016.6	1890.59	1861.45	20210402PM	4	2945.87	1744.67	1677.51
20210402PM	6	3179.26	2117.99	2197.8	20210402PM	9	5227.77	2259.03	3854.56	20210402PM	5	1180.26	2029.01	781.628
20210402PM	7	3135.16	1787.31	1828.93	20210402PM	10	4251.36	2320.07	3219.33	20210402PM	6	4330.82	1778.55	2514.04
20210402PM	8	3004.12	1714.34	1680.94	20210409	1	5761.95	2195.27	27764.3	20210402PM	7	6872.73	2439.37	5471.97
20210402PM	9	4628.28	1817.43	2745.46	20210409	2	6743.77	2235.54	33091.4	20210402PM	8	4256.35	1785.59	2480.6
20210402PM	10	4923.66	1696.26	2725.95	20210409	3	7025.83	1912.39	29492	20210402PM	9	2623.45	1827.42	1564.76
20210402PM	11	1821.36	1735.38	1031.64	20210409	4	5793.15	2178.87	27706.1	20210402PM	10	5826.43	2339.01	4448.08
20210402PM	12	3363.56	1652.82	1814.52	20210409	5	2474.93	1722.28	9356.17	20210409	1	6338.56	2434.91	33876.8
20210409	1	0	0	0	20210409	6	888.629	1338.71	2611.19	20210409	2	9214.54	2017.87	40812.8
20210409	2	26.626	1183.95	69.1944	20210409	7	4975.24	1948.46	21278.3	20210409	3	5783.58	2089.39	26524.5
20210409	3	181.387	1408.72	560.867	20210409	8	4805.09	2009.52	21194.5	20210409	4	8984.48	2152.4	42446.9
20210409	4	0.832	1096.5	2.00245	20210409	9	6388.9	1875.84	26305.9	20210409	5	9434.2	2363.74	48948.1
20210409	5	1047.97	1605.78	3693.73	20210412	1	4866.66	2281.11	7381.24	20210409	6	10245.4	2154.85	48459.4
20210409	6	64.9	1208.79	172.197	20210412	2	5541.87	2108.57	7769.56	20210409	7	7886.59	2461.08	42603.5
20210409	7	549.153	1414.36	1704.84	20210412	3	7781.75	2413.12	12485.6	20210409	8	6887.29	2629.83	39756.3
20210409	8	782.543	1775.65	3049.97	20210412	4	5917.54	2131.81	8387.67	20210409	9	6288.63	2505.66	34586.7
20210409	9	1307.57	1441.16	4136.24	20210412	5	3453.84	1863.92	4280.37	20210409	10	7138.99	2451.19	38410
20210409	10	1050.46	1920.76	4428.79	20210412	6	7101.13	2425.29	11451	20210412	1	5286.85	2320.36	8156.5
20210409	11	0	0	0	20210412	7	6113.07	2430.08	9877.15	20210412	2	8335.89	2276.13	12615.4
20210412	1	2811.08	2132.67	3986.1	20210412	8	4528.02	2289.85	6893.94	20210412	3	2325.16	1877.06	2901.9
20210412	2	3108.95	1945.74	4022.09	20210412	9	3965.97	2117.24	5583.04	20210412	4	7637.8	2170.47	11022.4
20210412	3	1175.69	1564.89	1223.29	20210412	10	3884.43	1944.63	5022.46	20210412	5	5334.27	2043.56	7247.93
20210412	4	1779.76	1522.31	1801.42	20210412	11	4407.78	2392.58	7011.94	20210412	6	2478.68	1710.63	2819.22
20210412	5	1865.04	1720.81	2133.9	20210412	12	4713.15	2353.98	7376.77	20210412	7	5000.2	2036.83	6771.64
20210412	6	1045.89	1587.92	1104.25	20210412	13	3807.05	1930.48	4886.59	20210412	8	5215.7	2089.29	7245.42
20210412	7	460.956	1500.57	459.904						20210412	9	4093.69	1578.13	4295.47
20210412	8	923.992	1647.73	1012.29						20210412	10	3101.05	1777.87	3665.74
20210412	9	228.814	1491.48	226.909						20210412	11	3954.32	2123.77	5583.82
20210412	10	527.104	1432.46	502.033
20210412	11	3602.78	2263.81	5422.87
20210412	12	517.951	1448.41	498.808

## Sheet: Fig.1g
Fed					Sucrose					Starved						Anova results		P-value
Day	Individual	Area	Mean intensity	Product normalized by control fed area	Day	Individual	Area	Mean intensity	Product normalized by control fed area	Day	Individual	Area	Mean intensity	Product normalized by control fed area		Fed	Sucrose	9.58631e-08
20210401	1	137.288	1335.34	525.85	20210401	1	670.216	1504.37	2892.05	20210401	1	985.147	1685.83	4763.77		Fed	Starved	0.139732
20210401	2	57.411	1188.91	195.785	20210401	2	1247.24	2606.41	9324.58	20210401	2	839.122	1624.35	3909.68		Sucrose	Starved	0.000761509
20210401	3	0	0	0	20210401	3	79.877	1192.69	273.266	20210401	3	478.013	1557.58	2135.63
20210401	4	0	0	0	20210401	4	489.661	1537.93	2160.08	20210401	4	538.752	1514.23	2340			Mean normalized product	Normalized product SEM
20210401	5	246.287	1576.96	1114.04	20210401	5	6.656	1211.25	23.1251	20210401	5	435.994	1519.97	1900.87		Fed	1913.25	388.797
20210401	6	2.496	1199.83	8.59017	20210401	6	132.296	1527.45	579.628	20210401	6	1212.71	1856.18	6456.75		Sucrose	6342.55	817.788
20210401	7	0	0	0	20210401	7	383.991	1734.97	1910.95	20210401	7	697.674	1973.66	3949.68		Starved	3417.67	401.772
20210401	8	1990.68	2150.43	12279	20210401	8	0	0	0	20210401	8	799.6	1835.01	4208.7
20210401	9	1560.09	1902.62	8514.12	20210401	9	1347.51	1588.17	6138.54	20210401	9	112.743	1858.27	600.946
20210401	10	0	0	0	20210401	10	401.464	1529.51	1761.3	20210401	10	408.953	1489.56	1747.3
20210401	11	61.572	1314.38	232.135	20210401	11	15.809	1144.34	51.8916	20210401	11	1123.68	1974.51	6364.14
20210401	12	127.72	1366.28	500.536	20210401	12	1629.99	1775.02	8298.94	20210402AM	1	1102.88	2096.46	1773.65
20210402AM	1	255.439	1998.94	391.685	20210402AM	1	847.027	1752.21	1138.5	20210402AM	2	1018.01	1916.89	1496.93
20210402AM	2	1993.18	2224.35	3400.95	20210402AM	2	360.694	1968.6	544.686	20210402AM	3	406.872	1375.01	429.154
20210402AM	3	846.195	2245.49	1457.58	20210402AM	3	41.602	1240.47	39.5869	20210402AM	4	810.001	1599.82	994.051
20210402AM	4	2008.15	1901.98	2929.91	20210402AM	4	1445.69	2097.06	2325.61	20210402AM	5	580.355	1939.2	863.31
20210402AM	5	2585.18	2205.97	4374.62	20210402AM	5	96.934	1406.79	104.606	20210402AM	6	245.455	1327.72	249.995
20210402AM	6	2461.62	2072.79	3914.06	20210402AM	6	909.431	1457.34	1016.67	20210402AM	7	672.296	2493.38	1285.88
20210402AM	7	559.138	2152.99	923.448	20210402AM	7	24.962	1232.65	23.6032	20210402AM	8	1018.85	1666.93	1302.79
20210402AM	8	2231.14	2510.82	4297.28	20210402AM	8	1691.56	2354.69	3055.42	20210402AM	9	1120.77	2080.2	1788.44
20210402AM	9	1852.97	2063.62	2933.26	20210402AM	9	1778.51	1820.4	2483.56	20210402AM	10	24.129	1151.07	21.3055
20210402AM	10	557.057	2149.95	918.713	20210402AM	10	537.504	1556.58	641.808	20210402AM	11	857.012	1757.38	1155.32
20210402AM	11	245.455	1718.99	323.666	20210402AM	11	1550.11	2210.5	2628.48	20210402PM	1	424.346	1950.37	3359.17
20210402AM	12	47.843	1131.17	41.5144	20210402PM	1	1648.29	1852.49	12393.3	20210402PM	2	218.829	1508.82	1340.1
20210402PM	1	117.319	1199.01	570.937	20210402PM	2	2863.92	1731.86	20131.2	20210402PM	3	335.732	1740.08	2371.15
20210402PM	2	92.774	1722.8	648.721	20210402PM	3	1321.71	2307.51	12378.7	20210402PM	4	682.697	1726.16	4783.06
20210402PM	3	667.304	1822.72	4936.72	20210402PM	4	1242.67	1442.96	7277.91	20210402PM	5	505.886	1586.53	3257.59
20210402PM	4	438.906	1847.44	3291.08	20210402PM	5	373.174	1513.62	2292.58	20210402PM	6	998.876	1962.43	7956.13
20210402PM	5	39.938	1246.95	202.13	20210402PM	6	1075.84	1640.05	7161.45	20210402PM	7	124.391	1301.09	656.888
20210402PM	6	478.013	1689.13	3277.16	20210402PM	7	1556.77	1701.35	10750.1	20210402PM	8	0	0	0
20210402PM	7	24.545	1132.44	112.817	20210402PM	8	1584.22	1860.98	11966.1	20210402PM	9	911.927	1703.94	6306.83
20210402PM	8	158.922	1369.47	883.349	20210402PM	9	214.253	1546.36	1344.73	20210402PM	10	1139.91	1544.66	7146.59
20210402PM	9	199.692	1510.23	1224.05	20210402PM	10	956.858	1733.36	6731.8	20210402PM	11	717.227	1469.96	4279.17
20210409	1	182.219	1393.84	5242.14	20210402PM	11	1674.09	1964.22	13346.4	20210402PM	12	300.786	1511.52	1845.3
20210409	2	855.763	2207.11	0	20210409	1	473.436	1953.29	17182.2	20210409	1	1263.05	2353.11	187.731
20210409	3	496.734	2109.46	0	20210409	2	401.048	2154.97	21580.3	20210409	2	1065.02	1971.6	1078.02
20210409	4	0	0	994.799	20210409	3	824.146	2009.25	9584.55	20210409	3	591.172	1852.17	0
20210409	5	0	0	8.35649	20210409	4	775.055	1920.84	10894.2	20210409	4	532.096	1936.75	1100.17
20210409	6	100.262	1299.05	0	20210409	5	720.971	1963.86	6592.69	20210409	5	530.016	1564.1	6712.57
20210409	7	0	0	1230.92	20210409	6	983.067	2168.95	8295.11	20210409	6	979.323	2428.06	1632.52
20210409	8	746.349	1628.2	0	20210409	7	1088.74	2252.28	1254.26	20210409	7	676.457	1548.89	785.802
20210409	9	37.026	1164.49	10636.6	20210409	8	1563.42	2380.53	4181.14	20210409	8	708.491	2061.89	2977.01
20210409	10	14.561	1140.91	0	20210409	9	1976.95	2344.97	3907.53	20210409	9	904.854	2061.36	3007.99
20210409	11	0	0	1148.34	20210409	10	470.108	1874.08	7486.94	20210409	10	405.208	1954.25	3635.35
20210409AM	1	576.195	2052.57	8539.7	20210409	11	1118.28	1984.01	6731.16	20210409AM	1	34.53	1226.59	13437.8
20210409AM	2	0	0	4737.63	20210409AM	1	1761.87	2200.22	6401.67	20210409AM	2	148.521	1637.56	9493.88
20210409AM	3	0	0	0	20210409AM	2	2624.29	1855.26	9640.5	20210409AM	3	0	0	4950.64
20210409AM	4	163.082	1376.22	0	20210409AM	3	1084.16	1994.51	11086.9	20210409AM	4	172.65	1437.65	4659.4
20210409AM	5	1.664	1133	588.882	20210409AM	4	1379.54	1781.64	16827.3	20210409AM	5	737.612	2053.15	3748.17
20210409AM	6	0	0	0	20210409AM	5	673.544	2208.29	20960.3	20210409AM	6	206.348	1784.91	10751.1
20210409AM	7	180.139	1541.63	5494.34	20210409AM	6	1182.34	1582.84	3983.39	20210409AM	7	126.056	1406.4	4737.26
20210409AM	8	0	0	194.944	20210409AM	7	202.604	1396.68	10031.3	20210409AM	8	352.789	1903.82	6604.88
20210409AM	9	1335.02	1797.52	75.1121						20210409AM	9	514.207	1319.77	8433.33
20210409AM	10	0	0	0						20210409AM	10	557.474	1471.23	3580.34

## Sheet: Fig.1h
Fed					Food+Sucrose Fed						t-test results		P-value
Day	Individual	Area	Mean intensity	Product normalized by control fed area	Day	Individual	Area	Mean intensity	Product normalized by control fed area		Fed	Food+Sucrose Fed	0.302314
20250220	1	32981	28.645	30.5281	20250220	1	31346	24.477	24.7929
20250220	2	26967	8.607	7.50018	20250220	2	49012	23.262	36.8414			Mean normalized product	Normalized product SEM
20250220	3	24734	6.813	5.44527	20250220	3	44195	28.555	40.7795		Fed	14.9617	2.32808
20250220	4	48177	6.265	9.75322	20250220	4	45350	19.487	28.5568		Sucrose	19.566	3.85291
20250220	5	21874	17.504	12.3724	20250221	1	47544	31.903	41.0842
20250221	1	37473	18.866	19.149	20250221	2	29709	19.184	15.4374
20250221	2	20929	36.629	20.7645	20250221	3	33340	12.34	11.1437
20250221	3	28161	29.364	22.3981	20250221	4	54582	41.344	61.1236
20250221	4	61114	6.606	10.9352	20250226	1	32980	10.219	12.3456
20250226	1	30546	7.328	8.19961	20250226	2	16976	3.431	2.13358
20250226	2	37202	15.867	21.6229	20250226	3	54142	6.248	12.3916
20250226	3	27952	6.997	7.16437	20250226	4	41554	6.942	10.567
20250226	4	13496	3.929	1.94241	20250227	1	29929	18.741	17.4088
20250227	1	27580	17.004	14.5556	20250227	2	19715	5.127	3.13721
20250227	2	12142	13.273	5.002	20250227	3	35617	3.665	4.0515
20250227	3	48993	25.21	38.3346	20250227	4	20643	5.816	3.72633
20250227	4	45253	8.232	11.5621	20250227	5	27153	8.528	7.18702
20250227	5	28305	12.886	11.3205	20250227	6	73088	8.587	19.4792
20250227	6	14918	10.976	5.08205
20250227	7	48344	23.727	35.6016

## Sheet: Fig.1i
Time (s)	Fed			Sucrose fed			Starved
	Count of larvae on sucrose side	Count of larvae on agar side	Ratio	Count of larvae on sucrose side	Count of larvae on agar side	Ratio	Count of larvae on sucrose side	Count of larvae on agar side	Ratio
30	77	40	0.316239	42	37	0.0632911	56	34	0.244444
60	93	33	0.47619	68	34	0.333333	83	39	0.360656
90	98	30	0.53125	75	30	0.428571	84	37	0.38843
120	101	33	0.507463	83	23	0.566038	92	30	0.508197
150	104	29	0.56391	88	24	0.571429	93	24	0.589744
180	102	26	0.59375	89	25	0.561404	95	22	0.623932
210	98	29	0.543307	87	22	0.59633	97	23	0.616667
240	99	26	0.584	91	24	0.582609	102	20	0.672131
270	97	24	0.603306	93	23	0.603448	94	21	0.634783
300	102	22	0.645161	90	23	0.59292	92	19	0.657658
330	101	26	0.590551	87	23	0.581818	95	21	0.637931
360	105	24	0.627907	92	24	0.586207	97	23	0.616667
390	107	22	0.658915	91	26	0.555556	95	19	0.666667
420	105	24	0.627907	88	25	0.557522	86	20	0.622642
450	106	24	0.630769	91	26	0.555556	87	20	0.626168
480	107	25	0.621212	92	26	0.559322	99	20	0.663866
510	112	19	0.709924	86	25	0.54955	99	19	0.677966
540	113	18	0.725191	84	27	0.513514	103	18	0.702479
570	112	20	0.69697	92	25	0.57265	102	17	0.714286
600	104	19	0.691057	89	26	0.547826	98	17	0.704348
630	104	22	0.650794	85	28	0.504425	94	17	0.693694
660	100	23	0.626016	85	29	0.491228	98	16	0.719298
690	101	23	0.629032	87	29	0.5	95	16	0.711712
720	97	23	0.616667	84	27	0.513514	93	18	0.675676
750	101	22	0.642276	82	32	0.438596	96	18	0.684211
780	104	24	0.625	84	25	0.541284	95	16	0.711712
810	105	21	0.666667	85	28	0.504425	92	14	0.735849
840	103	17	0.716667	81	31	0.446429	96	13	0.761468
870	108	19	0.700787	85	29	0.491228	93	20	0.646018

## Sheet: Fig.1j
Control/UAS-TNT															Gr43a-Gal4/UAS-TNT
Fed					Sucrose					Starved					Fed					Sucrose					Starved
Day	Individual	Area	Mean intensity	Product normalized by control fed area	Day	Individual	Area	Mean intensity	Product normalized by control fed area	Day	Individual	Area	Mean intensity	Product normalized by control fed area	Day	Individual	Area	Mean intensity	Product normalized by control fed area	Day	Individual	Area	Mean intensity	Product normalized by control fed area	Day	Individual	Area	Mean intensity	Product normalized by control fed area
20210617	1	1264.72	1789.99	2958.68	20210617	1	245.871	1323.79	425.384	20210617	1	541.665	1334.48	944.712	20210617	1	0	0	0	20210617	1	529.184	1379.78	954.269	20210617	1	81.541	1280.02	136.411		Anova results Control		P-value
20210617	2	517.951	1676.04	1134.56	20210617	2	34.114	1243.12	55.4246	20210617	2	71.972	1139.27	107.163	20210617	2	0	0	0	20210617	2	155.177	1309.14	265.503	20210617	2	1018.43	1288.59	1715.14		Fed	Sucrose	0.054626
20210617	3	500.062	1912.72	1250.06	20210617	3	8.321	1177.45	12.8048	20210617	3	995.132	1329.64	1729.3	20210617	3	0	0	0	20210617	3	12.897	1189.55	20.0506	20210617	3	1400.34	1337.07	2447.06		Fed	Starved	0.007152
20210617	4	974.331	1724.27	2195.67	20210617	4	330.324	1453.5	627.496	20210617	4	2611.8	1569.03	5355.85	20210617	4	0	0	0	20210617	4	19.553	1118.4	28.5804	20210617	4	1773.1	1369.38	3173.3		Sucrose	Starved	8.0605e-07
20210617	5	70.308	1168.83	107.402	20210617	5	528.352	1513.42	1045.05	20210617	5	795.44	1345.92	1399.21	20210617	5	0	0	0	20210617	5	55.331	1385.77	100.211	20210617	5	616.133	1341.67	1080.38
20210617	6	1482.3	1734.59	3360.38	20210617	6	522.527	1376.32	939.903	20210617	6	812.497	1405.5	1492.48	20210617	6	0	0	0	20210617	6	26.21	1150.6	39.4138	20210617	6	636.102	1230.61	1023.07		Anova results Gr43a-Gal4/UAS-TNT		P-value
20210617	7	679.785	1590.29	1412.87	20210617	7	299.538	1576.94	617.339	20210617	7	42.851	1255.89	70.3347	20210617	7	0	0	0	20210617	7	21.633	1177.38	33.2883	20210617	7	402.712	1319.01	694.22		Fed	Sucrose	1
20210617	8	1907.89	2027.1	5054.57	20210617	8	225.07	1394	410.049	20210617	8	925.656	1457.46	1763.2	20210617	8	0	0	0	20210617	8	0	0	0	20210617	8	237.134	1350.81	418.643		Fed	Starved	1
20210617	9	643.591	1558.9	1311.24	20210617	9	207.18	1350.56	365.695	20210617	9	775.471	1495.7	1515.88	20210618AM	1	0	0	0	20210617	9	170.154	1331.81	296.169	20210617	9	5.824	1152.36	8.77131		Sucrose	Starved	0.027513
20210617	10	81.957	1237.35	132.536	20210617	10	161.834	1600.39	338.494	20210617	10	1131.59	1431.25	2116.7	20210618AM	2	452.219	1585.48	2214.55	20210618AM	1	0	0	0	20210617	10	1177.77	1633.17	2513.89
20210617	11	293.714	1353.42	519.532	20210618AM	1	0.416	1095	6.77679	20210618AM	1	443.067	1371.13	9037.87	20210618AM	3	755.085	1771.6	4131.8	20210618AM	2	113.575	1443.75	506.467	20210617	11	79.461	1175.81	122.109			Mean normalized product	Normalized product SEM
20210618AM	1	52.419	1156.67	902.02	20210618AM	2	0	0	0	20210618AM	2	312.435	1501.82	6980.59	20210618AM	4	295.378	1334.48	1217.5	20210618AM	3	79.461	1351.93	331.806	20210618AM	1	94.854	1256.83	368.22		Control Fed	1754.82	448.874
20210618AM	2	86.117	1152.3	1476.29	20210618AM	3	64.068	1587.53	1513.14	20210618AM	3	1040.06	1587.11	24557.5	20210618AM	5	521.695	1476.06	2378.47	20210618AM	4	864.084	1608.95	4294.13	20210618AM	2	83.205	1212.38	311.577		Control Sucrose	701.278	232.182
20210618AM	3	0	0	0	20210618AM	4	0	0	0	20210618AM	4	186.795	1364.48	3791.84	20210618AM	6	188.043	1329.02	771.908	20210618AM	5	175.147	1448.84	783.793	20210618AM	3	735.532	1371.41	3115.62		Control Starved	6204.96	1828.52
20210618AM	4	331.988	1634.55	8073.03	20210618AM	5	36.61	1221.91	665.51	20210618AM	5	203.436	1257.04	3804.46	20210618AM	7	0	0	0	20210618AM	6	83.621	1268.11	327.528	20210618AM	4	11.649	1126.14	40.5191		TNT Fed	1054.57	349.803
20210618AM	5	0	0	0	20210618AM	6	26.626	1178.77	466.928	20210618AM	6	1.248	1113.33	20.6707	20210618AM	8	701.418	1792.29	3882.96	20210618AM	7	1.248	1164.33	4.48817	20210618AM	5	450.139	1324.95	1842.14		TNT Sucrose	722.127	224.72
20210618AM	6	0	0	0	20210618AM	7	0	0	0	20210618AM	7	604.9	1648.84	14838.1	20210618AM	9	0	0	0	20210618AM	8	77.381	1210.8	289.389	20210618AM	6	584.515	1336.41	2412.76		TNT Starved	1778.45	432.587
20210618AM	7	0	0	0	20210618AM	8	271.664	1345.61	5438.35	20210618AM	8	323.667	1513.17	7286.21	20210618PM	1	110.663	1396.88	985.597	20210618AM	9	185.547	1548.31	887.339	20210618AM	7	0	0	0
20210618PM	1	338.228	1774.57	1540.62	20210618AM	9	294.546	1257.18	5508.94	20210618AM	9	2103.84	1657.36	51873.4	20210618PM	2	237.966	1433.77	2175.37	20210618AM	10	0	0	0	20210618AM	8	307.858	1335.63	1270.03
20210618PM	2	69.892	1247.96	223.884	20210618AM	10	22.465	1175.17	392.755	20210618AM	10	1191.91	1427.72	25316.4	20210618PM	3	0	0	0	20210618AM	11	0	0	0	20210618AM	9	112.327	1154.73	400.627
20210618PM	3	389.815	1373.55	1374.34	20210618AM	11	0	0	0	20210618AM	11	760.91	1578.84	17872.6	20210618PM	4	0	0	0	20210618AM	12	265.008	1611.22	1318.84	20210618AM	10	3.328	1101.62	11.3239
20210618PM	4	34.946	1200.12	107.65	20210618AM	12	52.419	1249.08	974.081	20210618PM	1	77.797	1278.41	255.286	20210618PM	5	620.709	1651.34	6535.26	20210618PM	1	67.812	1434.36	620.161	20210618AM	11	773.807	1311.74	3135.16
20210618PM	5	1809.29	2033.54	9443.99	20210618PM	1	0	0	0	20210618PM	2	678.537	1482.7	2582.38	20210618PM	6	0	0	0	20210618PM	2	0	0	0	20210618AM	12	87.365	1329.99	358.89
20210618PM	6	3.328	1127.62	9.63256	20210618PM	2	0	0	0	20210618PM	3	1359.57	1574.05	5493.06	20210618PM	7	128.552	1239.92	1016.28	20210618PM	3	321.171	1539.77	3153.05	20210618AM	13	64.068	1217.75	240.977
20210618PM	7	148.937	1240.91	474.392	20210618PM	3	64.9	1174.21	195.607	20210618PM	4	162.666	1322.84	552.329						20210618PM	4	422.681	1852.57	4992.6	20210618PM	1	1014.27	1598.56	10337.6
20210618PM	8	912.759	2240.87	5250.08	20210618PM	4	0	0	0	20210618PM	5	361.11	1419.58	1315.81						20210618PM	5	0	0	0	20210618PM	2	576.611	1588.36	5839.43
20210618PM	9	0	0	0	20210618PM	5	308.691	1401.7	1110.64	20210618PM	6	285.393	1512.7	1108.13						20210618PM	6	12.481	1133.13	90.1715	20210618PM	3	0	0	0
20210618PM	10	547.905	1763.8	2480.55	20210618PM	6	0	0	0	20210618PM	7	1042.56	1358.33	3634.97						20210618PM	7	171.402	1377.03	1504.87	20210618PM	4	0	0	0
20210618PM	11	30.37	1229.74	95.8632	20210618PM	7	0	0	0	20210618PM	8	464.284	1367.29	1629.44						20210618PM	8	171.402	1412.68	1543.83	20210618PM	5	343.637	1550.05	3396.13
					20210618PM	8	103.174	1333.16	353.058	20210618PM	9	707.243	1269.87	2305.27						20210618PM	9	0	0	0	20210618PM	6	943.545	1534.61	9232.1
					20210618PM	9	163.082	1349.68	564.975	20210618PM	10	210.093	1405.99	758.206						20210618PM	10	0	0	0	20210618PM	7	134.792	1214.23	1043.53
					20210618PM	10	117.319	1369.75	412.48	20210618PM	11	291.218	1452.26	1085.57											20210618PM	8	0	0	0
										20210618PM	12	534.176	1581.71	2168.73											20210618PM	9	208.013	1507.49	1999.32

## Sheet: Fig.1k
Fed					Sucrose					Starved						Anova results		P-value
Day	Individual	Area	Mean intensity	Product normalized by control fed area	Day	Individual	Area	Mean intensity	Product normalized by control fed area	Day	Individual	Area	Mean intensity	Product normalized by control fed area		Fed	Sucrose	0.960201
20210617	1	0	0	0	20210617	1	540.832	1805.9	2588.39	20210617	1	792.528	1501.86	3154.4		Fed	Starved	0.746289
20210617	2	1656.61	2164.52	9502.89	20210617	2	201.772	1544.05	825.649	20210617	2	767.15	1695.06	3446.18		Sucrose	Starved	0.543737
20210617	3	1488.12	1897.92	7484.95	20210617	3	1312.97	1563.2	5439.31	20210617	3	842.451	1666.65	3721.02
20210617	4	49.507	1475.49	193.587	20210617	4	479.261	1672.17	2123.86	20210617	4	510.879	1596.26	2161.2			Mean normalized product	Normalized product SEM
20210617	5	0	0	0	20210617	5	701.002	1858.45	3452.57	20210617	5	851.187	1692.79	3818.57		Fed	1909.52	676.318
20210617	6	0	0	0	20210617	6	207.596	1325.91	729.468	20210617	6	1146.15	1779.58	5405.44		Sucrose	1656.96	587.036
20210617	7	579.107	2001.81	3072.24	20210617	7	2951.7	1720.67	13459.9	20210617	7	935.224	1661.59	4118.26		Starved	2579.1	648.316
20210617	8	0	0	0	20210617	8	931.48	1900.87	4692.45	20210617	8	559.97	1602.05	2377.47
20210617	9	0	0	0	20210617	9	0	0	0	20210617	9	641.927	1673.52	2847.02
20210617	10	0	0	0	20210617	10	1707.37	1867.21	8448.75	20210617	10	881.557	1755.48	4101.28
20210618AM	1	0	0	0	20210618AM	1	0	0	0	20210618AM	1	0	0	0
20210618AM	2	447.227	1710.69	5108.32	20210618AM	2	13.313	1214.53	107.96	20210618AM	2	16.641	1125.65	125.072
20210618AM	3	96.518	1307.85	842.835	20210618AM	3	27.042	1199.55	216.589	20210618AM	3	0	0	0
20210618AM	4	2.912	1102	21.4265	20210618AM	4	0	0	0	20210618AM	4	0	0	0
20210618AM	5	801.264	2038.63	10906.7	20210618AM	5	0	0	0	20210618AM	5	0	0	0
20210618AM	6	0	0	0	20210618AM	6	34.53	1301.89	300.158	20210618AM	6	8.737	1141.05	66.5648
20210618AM	7	0	0	0	20210618AM	7	0	0	0	20210618AM	7	0	0	0
20210618AM	8	0	0	0	20210618AM	8	0.416	1117	3.10259	20210618AM	8	0	0	0
20210618AM	9	0	0	0	20210618AM	9	0	0	0	20210618AM	9	0	0	0
20210618PM	1	204.684	1642.51	3327.85	20210618AM	10	0	0	0	20210618AM	10	0	0	0
20210618PM	2	0	0	0	20210618AM	11	775.055	1413.77	7316.26	20210618AM	11	0	0	0
20210618PM	3	0	0	0	20210618PM	1	0	0	0	20210618PM	1	286.225	1637.89	4640.49
20210618PM	4	0	0	0	20210618PM	2	0.416	1089	4.48429	20210618PM	2	1017.18	1792.85	18051.6
20210618PM	5	0	0	0	20210618PM	3	0	0	0	20210618PM	3	18.305	1194.14	216.37
20210618PM	6	401.464	1831.27	7277.3	20210618PM	4	0	0	0	20210618PM	4	334.484	1494.36	4947.71
					20210618PM	5	0	0	0	20210618PM	5	194.284	1467.84	2822.85
					20210618PM	6	0	0	0	20210618PM	6	299.122	1297.54	3841.85
					20210618PM	7	0	0	0	20210618PM	7	712.235	1418.79	10002.6
					20210618PM	8	0	0	0	20210618PM	8	83.205	1297.27	1068.45
					20210618PM	9	0	0	0	20210618PM	9	111.911	1355.31	1501.36
										20210618PM	10	0	0	0
										20210618PM	11	7.488	1288.67	95.5167

## Sheet: Fig.1l
Fed on standard food	Fed on sucrose	Starved				Anova results		P-value
0.341735	0.487155	0.159961				Fed	Sucrose	0.0127
0.281294	0.520394	0.203938				Fed	Starved	0.6837
0.218003	0.45007	0.182841				Sucrose	Starved	0.0053
							Average	SEM
						Fed	0.280344	0.0357217
						Sucrose	0.485873	0.0203108
						Starved	0.182247	0.0126985

## Sheet: Fig.1m
Fed on standard food	Fed on sucrose	Starved				Anova results		P-value
8.2809	10.2834	10.1721				Fed	Sucrose	0.149341
8.80722	9.75705	7.01416				Fed	Starved	0.919206
8.01774	10.0202	8.06679				Sucrose	Starved	0.0748972
8.80722	10.0202	9.11943
5.41541	7.53483	5.74223					Average	SEM
8.19318	9.75705	5.46446				Fed	7.92028	0.518387
						Sucrose	9.56212	0.413352
						Starved	7.59652	0.763697
