# Supplementary material for: Feeding state-dependent neuropeptidergic modulation of reciprocally interconnected inhibitory neurons biases sensorimotor decisions in Drosophila
Source: Nat Commun. 2025 Sep 2;16:8198. doi: 10.1038/s41467-025-61805-y (PMC12405588; doi:10.1038/s41467-025-61805-y)
Supplement: Supplementary file 4 — Source Data 1-6 [file 41467_2025_61805_MOESM4_ESM.zip › Supplementary Tables_Final Revisions/Source Data 3 - Behavior_transition_probabilities_and_pvalues.xlsx]

## Sheet: Fig.1q
Transition probabilities during the first two seconds following stimulus onset										Transition probabilities during the first ten seconds following stimulus onset
AttP2>UAS-TNT Fed										AttP2>UAS-TNT Fed
	run_large	Head-Cast	Static bend	stop_large	Back	small_motion	Hunch	TransitionsCounts			run_large	Head-Cast	Static bend	stop_large	Back	small_motion	Hunch	TransitionsCounts
run_large	0	0.0120482	0.0180723	0.0843373	0.0180723	0.439759	0.427711	166		run_large	0	0.142292	0.0355731	0.0750988	0.0632411	0.403162	0.280632	253
Head-Cast	0.015544	0	0.00518135	0.0414508	0.139896	0.404145	0.222798	193		Head-Cast	0.0800439	0	0.00109649	0.0252193	0.344298	0.233553	0.0471491	912
Static bend	0	0	0	0.0571429	0.2	0.485714	0.0857143	35		Static bend	0	0	0	0.045283	0.298113	0.403774	0.0113208	265
stop_large	0.0909091	0	0	0	0.0909091	0.818182	0	11		stop_large	0.0198675	0.0596026	0.0728477	0	0.291391	0.536424	0	151
Back	0	0.605263	0.171053	0.0263158	0	0.144737	0.0526316	76		Back	0.00980392	0.561625	0.152661	0.0266106	0	0.238095	0.00560224	714
small_motion	0.0257353	0.308824	0.125	0.117647	0.294118	0	0.121324	272		small_motion	0.0462287	0.294404	0.103406	0.110706	0.391727	0	0.0450122	822
Hunch	0.0045045	0.369369	0.0990991	0.0225225	0.184685	0.315315	0	222		Hunch	0.00873362	0.379913	0.100437	0.0218341	0.179039	0.305677	0	229
AttP2>UAS-TNT Fed on sucrose										AttP2>UAS-TNT Fed on sucrose
	run_large	Head-Cast	Static bend	stop_large	Back	small_motion	Hunch	TransitionsCounts			run_large	Head-Cast	Static bend	stop_large	Back	small_motion	Hunch	TransitionsCounts
run_large	0	0.05	0.025	0.07	0.05	0.52	0.28	200		run_large	0	0.136842	0.0350877	0.0631579	0.0596491	0.501754	0.2	285
Head-Cast	0.00621118	0	0	0.0310559	0.142857	0.434783	0.167702	161		Head-Cast	0.0641026	0	0	0.020979	0.331002	0.2331	0.032634	858
Static bend	0	0	0	0.09375	0.09375	0.34375	0.125	32		Static bend	0	0	0	0.0628019	0.270531	0.342995	0.0193237	207
stop_large	0	0	0	0	0.222222	0.666667	0	9		stop_large	0.0138889	0.0902778	0.0208333	0	0.208333	0.513889	0	144
Back	0.0144928	0.507246	0.173913	0	0	0.26087	0.0289855	69		Back	0.0205128	0.582906	0.123077	0.0273504	0	0.223932	0.00512821	585
small_motion	0.0470085	0.376068	0.102564	0.115385	0.273504	0	0.0726496	234		small_motion	0.0525588	0.347165	0.103734	0.11065	0.33195	0	0.0276625	723
Hunch	0.01875	0.43125	0.1125	0.00625	0.1875	0.24375	0	160		Hunch	0.0174419	0.447674	0.110465	0.00581395	0.180233	0.232558	0	172
AttP2>UAS-TNT Ratio Fed on sucrose/Fed										AttP2>UAS-TNT Ratio Fed on sucrose/Fed
	run_large	Head-Cast	Static bend	stop_large	Back	small_motion	Hunch				run_large	Head-Cast	Static bend	stop_large	Back	small_motion	Hunch
run_large	0	4.15	1.38333	0.83	2.76667	1.18247	0.654648			run_large	0	0.961696	0.986355	0.840997	0.943202	1.24455	0.712676
Head-Cast	0.399586	0	0	0.749224	1.02116	1.07581	0.752708			Head-Cast	0.800843	0	0	0.831864	0.961383	0.998063	0.692145
Static bend	0	0	0	1.64062	0.46875	0.707721	1.45833			Static bend	0	0	0	1.38688	0.907479	0.849474	1.70692
stop_large	0	0	0	0	2.44444	0.814815	0			stop_large	0.699074	1.51466	0.285985	0	0.714962	0.95799	0
Back	65535	0.838059	1.01672	0	0	1.80237	0.550725			Back	2.09231	1.03789	0.80621	1.0278	0	0.940513	0.915385
small_motion	1.82662	1.21775	0.820513	0.980769	0.929915	0	0.598809			small_motion	1.13693	1.17921	1.00317	0.999498	0.847401	0	0.614556
Hunch	4.1625	1.16753	1.13523	0.2775	1.01524	0.773036	0			Hunch	1.99709	1.17836	1.09985	0.266279	1.00666	0.760797	0
P-Values Comparison Fed and Fed on sucrose										P-Values Comparison Fed and Fed on sucrose
	run_large	Head-Cast	Static bend	stop_large	Back	small_motion	Hunch				run_large	Head-Cast	Static bend	stop_large	Back	small_motion	Hunch
run_large	1	0.0325297	0.649548	0.608148	0.089649	0.125922	0.00312951			run_large	1	0.855491	0.975715	0.585273	0.862478	0.0217505	0.0284316
Head-Cast	0.39468	1	0.270231	0.602503	0.936533	0.560689	0.19295			Head-Cast	0.194753	1	0.249389	0.55275	0.554432	0.982057	0.11823
Static bend	1	1	1	0.568484	0.216288	0.238006	0.599442			Static bend	1	1	1	0.401079	0.509978	0.175656	0.477564
stop_large	0.265738	1	1	1	0.412474	0.436644	1			stop_large	0.689724	0.315248	0.0302096	1	0.0990782	0.698421	1
Back	0.221766	0.234965	0.963681	0.106233	1	0.0801343	0.470233			Back	0.110049	0.440545	0.124117	0.934732	1	0.546902	0.907418
small_motion	0.19772	0.111556	0.428281	0.93697	0.608168	1	0.0645461			small_motion	0.566303	0.0264971	0.98315	0.99723	0.0146906	1	0.0683911
Hunch	0.176438	0.22277	0.673836	0.181392	0.944379	0.124509	1			Hunch	0.439653	0.172264	0.745951	0.166501	0.975422	0.102552	1

## Sheet: Fig.1u
Transition probabilities during the first two seconds following stimulus onset										Transition probabilities during the first ten seconds following stimulus onset
AttP2>UAS-TNT Fed										AttP2>UAS-TNT Fed
	run_large	Head-Cast	Static bend	stop_large	Back	small_motion	Hunch	TransitionsCounts			run_large	Head-Cast	Static bend	stop_large	Back	small_motion	Hunch	TransitionsCounts
run_large	0	0.010582	0.015873	0.0740741	0.010582	0.465608	0.42328	189		run_large	0	0.120879	0.029304	0.0732601	0.0586081	0.424908	0.29304	273
Head-Cast	0.0138249	0	0.00460829	0.0368664	0.133641	0.410138	0.235023	217		Head-Cast	0.0760761	0	0.001001	0.027027	0.351351	0.251251	0.0510511	999
Static bend	0	0.0222222	0	0.0666667	0.133333	0.466667	0.155556	45		Static bend	0	0.00320513	0	0.0512821	0.326923	0.407051	0.025641	312
stop_large	0.0833333	0	0	0	0.0833333	0.833333	0	12		stop_large	0.015873	0.0740741	0.0634921	0	0.306878	0.52381	0	189
Back	0	0.621951	0.158537	0.0365854	0	0.146341	0.0365854	82		Back	0.00598802	0.51018	0.164072	0.0323353	0	0.279042	0.00359281	835
small_motion	0.0191693	0.329073	0.13099	0.13099	0.268371	0	0.115016	313		small_motion	0.0377551	0.288776	0.114286	0.119388	0.390816	0	0.0408163	980
Hunch	0.00404858	0.376518	0.105263	0.0202429	0.174089	0.315789	0	247		Hunch	0.0077821	0.385214	0.11284	0.0194553	0.167315	0.303502	0	257
AttP2>UAS-TNT Starved										AttP2>UAS-TNT Starved
	run_large	Head-Cast	Static bend	stop_large	Back	small_motion	Hunch	TransitionsCounts			run_large	Head-Cast	Static bend	stop_large	Back	small_motion	Hunch	TransitionsCounts
run_large	0	0.0284698	0.0106762	0.0498221	0.0498221	0.551601	0.309609	281		run_large	0	0.120773	0.02657	0.0362319	0.0652174	0.538647	0.210145	414
Head-Cast	0.0209424	0	0.0052356	0.0471204	0.183246	0.329843	0.162304	191		Head-Cast	0.0922671	0	0.000878735	0.0237258	0.350615	0.239895	0.0272408	1138
Static bend	0	0	0	0.135135	0.0810811	0.513514	0.135135	37		Static bend	0	0.00374532	0	0.0561798	0.292135	0.344569	0.0187266	267
stop_large	0	0.0555556	0	0	0.166667	0.722222	0	18		stop_large	0.019802	0.0792079	0.0693069	0	0.227723	0.554455	0	202
Back	0	0.573034	0.11236	0.0449438	0	0.202247	0.0561798	89		Back	0.0172811	0.562212	0.12212	0.0357143	0	0.253456	0.00576037	868
small_motion	0.0419162	0.344311	0.10479	0.131737	0.227545	0	0.143713	334		small_motion	0.0559701	0.310634	0.0820896	0.114739	0.375	0	0.045709	1072
Hunch	0.0160643	0.385542	0.0803213	0.0120482	0.216867	0.273092	0	249		Hunch	0.0156863	0.384314	0.0862745	0.0117647	0.215686	0.266667	0	255
AttP2>UAS-TNT Ratio Starved/Fed										AttP2>UAS-TNT Ratio Starved/Fed
	run_large	Head-Cast	Static bend	stop_large	Back	small_motion	Hunch				run_large	Head-Cast	Static bend	stop_large	Back	small_motion	Hunch
run_large	0	2.69039	0.672598	0.672598	4.70819	1.18469	0.73145			run_large	0	0.999122	0.906703	0.494565	1.11277	1.26768	0.71712
Head-Cast	1.51483	0	1.13613	1.27814	1.37119	0.804224	0.690586			Head-Cast	1.21283	0	0.877856	0.877856	0.997905	0.954799	0.533599
Static bend	0	0	0	2.02703	0.608108	1.10039	0.868726			Static bend	0	1.16854	0	1.09551	0.893589	0.846501	0.730337
stop_large	0	65535	0	0	2	0.866667	0			stop_large	1.24752	1.06931	1.09158	0	0.742062	1.05851	0
Back	0	0.921348	0.708729	1.22846	0	1.38202	1.53558			Back	2.88594	1.10199	0.744307	1.1045	0	0.908309	1.6033
small_motion	2.18663	1.04631	0.799985	1.0057	0.847876	0	1.2495			small_motion	1.48245	1.07569	0.718284	0.96106	0.95953	0	1.11987
Hunch	3.96787	1.02397	0.763052	0.595181	1.24573	0.864793	0			Hunch	2.01569	0.997663	0.764571	0.604706	1.2891	0.878632	0
P-Values Comparison Fed and Starved										P-Values Comparison Fed and Starved
	run_large	Head-Cast	Static bend	stop_large	Back	small_motion	Hunch				run_large	Head-Cast	Static bend	stop_large	Back	small_motion	Hunch
run_large	1	0.167761	0.626012	0.280486	0.0129968	0.0672737	0.0118305			run_large	1	0.996666	0.831184	0.0330477	0.725406	0.00347643	0.0137385
Head-Cast	0.580956	1	0.927941	0.605482	0.169609	0.0936009	0.06599			Head-Cast	0.178714	1	0.926597	0.627918	0.971618	0.542732	0.00420169
Static bend	1	0.271281	1	0.298897	0.446157	0.672758	0.794152			Static bend	1	0.912195	1	0.794305	0.366827	0.12176	0.573342
stop_large	0.16981	0.306764	1	1	0.499405	0.474025	1			stop_large	0.769191	0.848775	0.817501	1	0.0765879	0.543468	1
Back	1	0.514582	0.376536	0.782406	1	0.335229	0.541856			Back	0.0267432	0.0313158	0.0132726	0.700595	1	0.232287	0.5106
small_motion	0.0897337	0.681911	0.301028	0.977602	0.229113	1	0.276885			small_motion	0.0507787	0.280357	0.0140549	0.743484	0.461561	1	0.5864
Hunch	0.1657	0.836076	0.337736	0.466579	0.229321	0.296712	1			Hunch	0.401642	0.983298	0.314845	0.480587	0.1638	0.355837	1

## Sheet: Fig.7k
Transition probabilities during the first two seconds following stimulus onset										Transition probabilities during the first ten seconds following stimulus onset
Handle-b Control										Handle-b Control
	run_large	Head-Cast	Static bend	stop_large	Back	small_motion	Hunch	TransitionsCounts			run_large	Head-Cast	Static bend	stop_large	Back	small_motion	Hunch	TransitionsCounts
run_large	0	0.0172414	0.0172414	0.0172414	0.00862069	0.12069	0.818966	116		run_large	0	0.0588235	0.0367647	0.0147059	0.0147059	0.161765	0.713235	136
Head-Cast	0.0545455	0	0	0.0363636	0.0545455	0.236364	0.545455	55		Head-Cast	0.0429799	0	0	0.0229226	0.455587	0.146132	0.0916905	349
Static bend	0	0	0	0.111111	0.333333	0.111111	0.222222	9		Static bend	0	0	0	0.0526316	0.333333	0.27193	0.0350877	114
stop_large	0	0	0	0	0.333333	0.666667	0	3		stop_large	0.0243902	0.219512	0.0731707	0	0.317073	0.341463	0	41
Back	0	0.575758	0.212121	0.030303	0	0.0909091	0.0909091	33		Back	0.0207612	0.577855	0.221453	0.0138408	0	0.138408	0.0276817	289
small_motion	0	0.21875	0.0625	0.109375	0.328125	0	0.28125	64		small_motion	0.0422535	0.28169	0.0704225	0.0610329	0.422535	0	0.117371	213
Hunch	0.0119048	0.369048	0.125	0.047619	0.220238	0.22619	0	168		Hunch	0.010582	0.396825	0.148148	0.042328	0.195767	0.206349	0	189
Handle-b sNPFR RNAi										Handle-b sNPFR RNAi
	run_large	Head-Cast	Static bend	stop_large	Back	small_motion	Hunch	TransitionsCounts			run_large	Head-Cast	Static bend	stop_large	Back	small_motion	Hunch	TransitionsCounts
run_large	0	0.0298507	0.0149254	0	0.0149254	0.149254	0.791045	67		run_large	0	0.121495	0.0747664	0	0.046729	0.214953	0.542056	107
Head-Cast	0.137255	0	0	0	0.156863	0.176471	0.27451	51		Head-Cast	0.17094	0	0	0.0128205	0.371795	0.119658	0.0769231	234
Static bend	0	0	0	0	0	0.4	0.6	5		Static bend	0	0	0	0.0348837	0.244186	0.22093	0.104651	86
stop_large	0	0	0	0	0	1	0	2		stop_large	0	0	0.277778	0	0.111111	0.444444	0	18
Back	0	0.384615	0.153846	0.0384615	0	0.192308	0.230769	26		Back	0.0175439	0.584795	0.163743	0.00584795	0	0.169591	0.0584795	171
small_motion	0.0416667	0.229167	0.145833	0.0833333	0.270833	0	0.229167	48		small_motion	0.0927152	0.245033	0.145695	0.0397351	0.331126	0	0.10596	151
Hunch	0.00980392	0.431373	0.107843	0.0196078	0.0882353	0.333333	0	102		Hunch	0.00787402	0.440945	0.173228	0.015748	0.0708661	0.275591	0	127
Ratio sNPFR-RNAi /Control										Ratio sNPFR-RNAi /Control
	run_large	Head-Cast	Static bend	stop_large	Back	small_motion	Hunch				run_large	Head-Cast	Static bend	stop_large	Back	small_motion	Hunch
run_large	0	1.73134	0.865672	0	1.73134	1.23667	0.965907			run_large	0	2.06542	2.03364	0	3.17757	1.3288	0.759996
Head-Cast	2.51634	0	0	0	2.87582	0.746606	0.503268			Head-Cast	3.97721	0	0	0.559295	0.816078	0.818837	0.838942
Static bend	0	0	0	0	0	3.6	2.7			Static bend	0	0	0	0.662791	0.732558	0.812453	2.98256
stop_large	0	0	0	0	0	1.5	0			stop_large	0	0	3.7963	0	0.350427	1.30159	0
Back	0	0.668016	0.725275	1.26923	0	2.11538	2.53846			Back	0.845029	1.01201	0.739401	0.422515	0	1.22529	2.11257
small_motion	65535	1.04762	2.33333	0.761905	0.825397	0	0.814815			small_motion	2.19426	0.869868	2.06887	0.651044	0.783664	0	0.902781
Hunch	0.823529	1.16888	0.862745	0.411765	0.400636	1.47368	0			Hunch	0.744094	1.11118	1.16929	0.372047	0.361992	1.33555	0
P-Values Comparison Control and RNAi										P-Values Comparison Control and RNAi
	run_large	Head-Cast	Static bend	stop_large	Back	small_motion	Hunch				run_large	Head-Cast	Static bend	stop_large	Back	small_motion	Hunch
run_large	1	0.58108	0.904756	0.175382	0.69806	0.584082	0.645127			run_large	1	0.0853175	0.192803	0.126521	0.136986	0.290768	0.00587316
Head-Cast	0.14145	1	1	0.102896	0.0801818	0.446173	0.00432984			Head-Cast	2.59953e-07	1	1	0.36793	0.0441023	0.356976	0.530144
Static bend	1	1	1	0.335919	0.0787274	0.214746	0.158932			Static bend	1	1	1	0.544016	0.168688	0.407762	0.0484366
stop_large	1	1	1	1	0.276353	0.276353	1			stop_large	0.391114	0.00712451	0.0429561	1	0.0773133	0.4539	1
Back	1	0.143434	0.565723	0.863962	1	0.259868	0.137968			Back	0.808316	0.884074	0.130554	0.402638	1	0.368493	0.106609
small_motion	0.0637213	0.895842	0.144372	0.644423	0.512715	1	0.531916			small_motion	0.0533208	0.434467	0.0202538	0.361049	0.076325	1	0.733712
Hunch	0.872075	0.310145	0.670672	0.216312	0.00360607	0.0554364	1			Hunch	0.8056	0.435456	0.550708	0.166142	0.0013007	0.156311	1

## Sheet: Fig.7v
Transition probabilities during the first two seconds following stimulus onset										Transition probabilities during the first ten seconds following stimulus onset
Griddle-2 Control										Griddle-2 Control
	run_large	Head-Cast	Static bend	stop_large	Back	small_motion	Hunch	TransitionsCounts			run_large	Head-Cast	Static bend	stop_large	Back	small_motion	Hunch	TransitionsCounts
run_large	0	0.0172414	0.0172414	0.0172414	0.00862069	0.12069	0.818966	116		run_large	0	0.0588235	0.0367647	0.0147059	0.0147059	0.161765	0.713235	136
Head-Cast	0.0545455	0	0	0.0363636	0.0545455	0.236364	0.545455	55		Head-Cast	0.0429799	0	0	0.0229226	0.455587	0.146132	0.0916905	349
Static bend	0	0	0	0.111111	0.333333	0.111111	0.222222	9		Static bend	0	0	0	0.0526316	0.333333	0.27193	0.0350877	114
stop_large	0	0	0	0	0.333333	0.666667	0	3		stop_large	0.0243902	0.219512	0.0731707	0	0.317073	0.341463	0	41
Back	0	0.575758	0.212121	0.030303	0	0.0909091	0.0909091	33		Back	0.0207612	0.577855	0.221453	0.0138408	0	0.138408	0.0276817	289
small_motion	0	0.21875	0.0625	0.109375	0.328125	0	0.28125	64		small_motion	0.0422535	0.28169	0.0704225	0.0610329	0.422535	0	0.117371	213
Hunch	0.0119048	0.369048	0.125	0.047619	0.220238	0.22619	0	168		Hunch	0.010582	0.396825	0.148148	0.042328	0.195767	0.206349	0	189
Griddle-2 sNPFR RNAi										Griddle-2 sNPFR RNAi
	run_large	Head-Cast	Static bend	stop_large	Back	small_motion	Hunch	TransitionsCounts			run_large	Head-Cast	Static bend	stop_large	Back	small_motion	Hunch	TransitionsCounts
run_large	0	0.0175439	0	0.00877193	0.0438596	0.245614	0.684211	114		run_large	0	0.130952	0.047619	0.0238095	0.0892857	0.220238	0.488095	168
Head-Cast	0.00917431	0	0	0.0275229	0.256881	0.119266	0.53211	109		Head-Cast	0.0740072	0	0	0.0451264	0.386282	0.17509	0.133574	554
Static bend	0	0	0	0.307692	0.0769231	0.230769	0.384615	13		Static bend	0	0	0	0.133333	0.233333	0.275	0.0833333	120
stop_large	0	0	0	0	0	1	0	4		stop_large	0	0.150442	0.0973451	0	0.283186	0.40708	0.00884956	113
Back	0	0.622642	0.150943	0.0188679	0	0.0754717	0.132075	53		Back	0.0110132	0.643172	0.103524	0.030837	0	0.162996	0.0462555	454
small_motion	0.0241935	0.0967742	0.0483871	0.153226	0.266129	0	0.41129	124		small_motion	0.0343137	0.198529	0.0735294	0.117647	0.394608	0	0.171569	408
Hunch	0.0133929	0.379464	0.102679	0.0223214	0.214286	0.267857	0	224		Hunch	0.020339	0.430508	0.125424	0.0169492	0.183051	0.223729	0	295
Ratio sNPFR-RNAi Control										Ratio sNPFR-RNAi Control
	run_large	Head-Cast	Static bend	stop_large	Back	small_motion	Hunch				run_large	Head-Cast	Static bend	stop_large	Back	small_motion	Hunch
run_large	0	1.01754	0	0.508772	5.08772	2.03509	0.835457			run_large	0	2.22619	1.29524	1.61905	6.07143	1.36147	0.68434
Head-Cast	0.168196	0	0	0.756881	4.70948	0.504587	0.975535			Head-Cast	1.7219	0	0	1.96864	0.847876	1.19817	1.45679
Static bend	0	0	0	2.76923	0.230769	2.07692	1.73077			Static bend	0	0	0	2.53333	0.7	1.01129	2.375
stop_large	0	0	0	0	0	1.5	0			stop_large	0	0.685349	1.33038	0	0.893125	1.19216	65535
Back	0	1.08143	0.71159	0.622642	0	0.830189	1.45283			Back	0.53047	1.11303	0.467477	2.22797	0	1.17764	1.67098
small_motion	65535	0.442396	0.774194	1.40092	0.81106	0	1.46237			small_motion	0.812092	0.704779	1.04412	1.9276	0.933905	0	1.46176
Hunch	1.125	1.02823	0.821429	0.46875	0.972973	1.18421	0			Hunch	1.92203	1.08488	0.84661	0.400424	0.935044	1.08422	0
P-Values Comparison Control and RNAi										P-Values Comparison Control and RNAi
	run_large	Head-Cast	Static bend	stop_large	Back	small_motion	Hunch				run_large	Head-Cast	Static bend	stop_large	Back	small_motion	Hunch
run_large	1	0.986002	0.0969389	0.567542	0.08052	0.0134942	0.0174547			run_large	1	0.0319238	0.63999	0.565551	0.00250637	0.197386	6.34197e-05
Head-Cast	0.0858197	1	1	0.759056	0.000688195	0.0581587	0.871436			Head-Cast	0.0539093	1	1	0.0739526	0.0397022	0.249499	0.0533818
Static bend	1	1	1	0.262605	0.124966	0.463327	0.415268			Static bend	1	1	1	0.0312683	0.0889507	0.958	0.113651
stop_large	1	1	1	1	0.165577	0.165577	1			stop_large	0.102588	0.322366	0.637722	1	0.684251	0.458034	0.430491
Back	1	0.66584	0.470972	0.735717	1	0.800204	0.556734			Back	0.290768	0.074614	1.43234e-05	0.126925	1	0.362053	0.192469
small_motion	0.112268	0.0251941	0.686358	0.401435	0.376209	1	0.0764448			small_motion	0.622354	0.0202079	0.887028	0.0196948	0.501262	1	0.0697213
Hunch	0.896309	0.832983	0.489889	0.168829	0.887506	0.34427	1			Hunch	0.397312	0.463055	0.476479	0.0972755	0.727332	0.650126	1

## Sheet: Fig.S1_sucrose_u_w
Transition probabilities during the first two seconds following stimulus onset										Transition probabilities during the first ten seconds following stimulus onset
AttP2>UAS-TNT Fed 5h										AttP2>UAS-TNT Fed 5h
	run_large	Head-Cast	Static bend	stop_large	Back	small_motion	Hunch	TransitionsCounts			run_large	Head-Cast	Static bend	stop_large	Back	small_motion	Hunch	TransitionsCounts
run_large	0	0.0144928	0	0.0144928	0.0724638	0.463768	0.434783	69		run_large	0	0.0606061	0.010101	0.020202	0.10101	0.505051	0.30303	99
Head-Cast	0.0283019	0	0	0.0283019	0.198113	0.386792	0.301887	106		Head-Cast	0.0333333	0	0	0.0294118	0.423529	0.303922	0.0627451	510
Static bend	0	0	0	0.1	0.2	0.4	0.2	10		Static bend	0	0	0	0.103896	0.337662	0.376623	0.025974	77
stop_large	0	0	0	0	0	1	0	2		stop_large	0.039604	0.0891089	0.108911	0	0.237624	0.485149	0	101
Back	0	0.6875	0.0208333	0.0416667	0	0.145833	0.104167	48		Back	0.00821355	0.560575	0.0657084	0.0349076	0	0.320329	0.0102669	487
small_motion	0.0152672	0.351145	0.0381679	0.137405	0.312977	0	0.145038	131		small_motion	0.0273973	0.25636	0.0469667	0.121331	0.500978	0	0.037182	511
Hunch	0.0078125	0.34375	0.046875	0.0078125	0.335938	0.257812	0	128		Hunch	0.0075188	0.360902	0.0451128	0.0075188	0.323308	0.255639	0	133
AttP2>UAS-TNT Fed on sucrose 5h										AttP2>UAS-TNT Fed on sucrose 5h
	run_large	Head-Cast	Static bend	stop_large	Back	small_motion	Hunch	TransitionsCounts			run_large	Head-Cast	Static bend	stop_large	Back	small_motion	Hunch	TransitionsCounts
run_large	0	0.0571429	0	0.114286	0.0285714	0.528571	0.271429	70		run_large	0	0.219048	0.00952381	0.104762	0.0666667	0.419048	0.180952	105
Head-Cast	0.0289855	0	0	0.0144928	0.188406	0.449275	0.173913	69		Head-Cast	0.0741627	0	0	0.0311005	0.385167	0.277512	0.0287081	418
Static bend	0	0	0	0.1	0.2	0.4	0.2	10		Static bend	0	0	0	0.0322581	0.33871	0.258065	0.0322581	62
stop_large	0	0	0.166667	0	0	0.833333	0	6		stop_large	0.0114943	0.0574713	0.0344828	0	0.103448	0.689655	0	87
Back	0.0208333	0.604167	0.0416667	0	0	0.291667	0.0416667	48		Back	0.0189702	0.604336	0.0677507	0.00813008	0	0.295393	0.00542005	369
small_motion	0.0487805	0.308943	0.0487805	0.097561	0.390244	0	0.105691	123		small_motion	0.0446009	0.302817	0.0469484	0.131455	0.429577	0	0.0305164	426
Hunch	0	0.243243	0.0675676	0	0.216216	0.472973	0	74		Hunch	0.0126582	0.253165	0.0632911	0	0.21519	0.455696	0	79
AttP2>UAS-TNT Ratio Fed on sucrose 5h/Fed 5h										AttP2>UAS-TNT Ratio Fed on sucrose 5h/Fed 5h
	run_large	Head-Cast	Static bend	stop_large	Back	small_motion	Hunch				run_large	Head-Cast	Static bend	stop_large	Back	small_motion	Hunch
run_large	0	3.94286	0	7.88571	0.394286	1.13973	0.624286			run_large	0	3.61429	0.942857	5.18571	0.66	0.829714	0.597143
Head-Cast	1.02415	0	0	0.512077	0.951001	1.16154	0.576087			Head-Cast	2.22488	0	0	1.05742	0.909423	0.913104	0.457536
Static bend	0	0	0	1	1	1	1			Static bend	0	0	0	0.310484	1.0031	0.685206	1.24194
stop_large	0	0	65535	0	0	0.833333	0			stop_large	0.29023	0.644955	0.316614	0	0.435345	1.42153	0
Back	65535	0.878788	2	0	0	2	0.4			Back	2.30962	1.07806	1.03108	0.232903	0	0.922156	0.527913
small_motion	3.19512	0.879816	1.27805	0.710027	1.24688	0	0.728712			small_motion	1.62793	1.18122	0.999609	1.08345	0.857477	0	0.820731
Hunch	0	0.707617	1.44144	0	0.64362	1.83456	0			Hunch	1.68354	0.701477	1.40295	0	0.665587	1.78258	0
P-Values Comparison Fed 5h and Fed on sucrose 5h										P-Values Comparison Fed 5h and Fed on sucrose 5h
	run_large	Head-Cast	Static bend	stop_large	Back	small_motion	Hunch				run_large	Head-Cast	Static bend	stop_large	Back	small_motion	Hunch
run_large	1	0.162576	1	0.0109865	0.229764	0.444695	0.0431852			run_large	1	0.000840945	0.966651	0.00948017	0.374396	0.217855	0.0408474
Head-Cast	0.978853	1	1	0.538189	0.873797	0.412278	0.0523905			Head-Cast	0.00520488	1	1	0.881159	0.236166	0.378202	0.0130068
Static bend	1	1	1	1	1	1	1			Static bend	1	1	1	0.0907256	0.989648	0.135326	0.826134
stop_large	1	1	0.430458	1	1	0.430458	1			stop_large	0.213797	0.406012	0.0448757	1	0.0140029	0.00438401	1
Back	0.237257	0.392908	0.553801	0.0933785	1	0.0815935	0.231858			Back	0.168448	0.198611	0.905581	0.00627135	1	0.434002	0.425471
small_motion	0.119293	0.474684	0.677958	0.32369	0.196978	1	0.343401			small_motion	0.155839	0.114178	0.998944	0.642138	0.0290724	1	0.574498
Hunch	0.338699	0.131653	0.537631	0.338699	0.067453	0.00196394	1			Hunch	0.712812	0.100828	0.568422	0.333493	0.0870125	0.00293804	1

## Sheet: Fig.S1_starved_x_z
Transition probabilities during the first two seconds following stimulus onset										Transition probabilities during the first ten seconds following stimulus onset
AttP2>UAS-TNT Fed 5h										AttP2>UAS-TNT Fed 5h
	run_large	Head-Cast	Static bend	stop_large	Back	small_motion	Hunch	TransitionsCounts			run_large	Head-Cast	Static bend	stop_large	Back	small_motion	Hunch	TransitionsCounts
run_large	0	0.0144928	0	0.0144928	0.0724638	0.463768	0.434783	69		run_large	0	0.0606061	0.010101	0.020202	0.10101	0.505051	0.30303	99
Head-Cast	0.0283019	0	0	0.0283019	0.198113	0.386792	0.301887	106		Head-Cast	0.0333333	0	0	0.0294118	0.423529	0.303922	0.0627451	510
Static bend	0	0	0	0.1	0.2	0.4	0.2	10		Static bend	0	0	0	0.103896	0.337662	0.376623	0.025974	77
stop_large	0	0	0	0	0	1	0	2		stop_large	0.039604	0.0891089	0.108911	0	0.237624	0.485149	0	101
Back	0	0.6875	0.0208333	0.0416667	0	0.145833	0.104167	48		Back	0.00821355	0.560575	0.0657084	0.0349076	0	0.320329	0.0102669	487
small_motion	0.0152672	0.351145	0.0381679	0.137405	0.312977	0	0.145038	131		small_motion	0.0273973	0.25636	0.0469667	0.121331	0.500978	0	0.037182	511
Hunch	0.0078125	0.34375	0.046875	0.0078125	0.335938	0.257812	0	128		Hunch	0.0075188	0.360902	0.0451128	0.0075188	0.323308	0.255639	0	133
AttP2>UAS-TNT Starved 5h										AttP2>UAS-TNT Starved 5h
	run_large	Head-Cast	Static bend	stop_large	Back	small_motion	Hunch	TransitionsCounts			run_large	Head-Cast	Static bend	stop_large	Back	small_motion	Hunch	TransitionsCounts
run_large	0	0.0208333	0.0104167	0.0416667	0.0729167	0.552083	0.302083	96		run_large	0	0.137931	0.0275862	0.0413793	0.0758621	0.510345	0.206897	145
Head-Cast	0.0379747	0	0	0.0379747	0.113924	0.481013	0.253165	79		Head-Cast	0.102679	0	0	0.0290179	0.368304	0.258929	0.0446429	448
Static bend	0	0	0	0.181818	0.181818	0.181818	0.181818	11		Static bend	0	0	0	0.0689655	0.396552	0.258621	0.0344828	58
stop_large	0	0	0	0	0.25	0.75	0	8		stop_large	0.0344828	0.103448	0.0344828	0	0.293103	0.431034	0	58
Back	0	0.7	0.075	0	0	0.125	0.1	40		Back	0.0159574	0.632979	0.0611702	0.0159574	0	0.260638	0.0106383	376
small_motion	0.0634921	0.396825	0.0555556	0.0793651	0.31746	0	0.0793651	126		small_motion	0.0579345	0.329975	0.0327456	0.0680101	0.465995	0	0.0277078	397
Hunch	0.0102041	0.346939	0.0306122	0.0204082	0.22449	0.367347	0	98		Hunch	0.00961538	0.365385	0.0288462	0.0192308	0.221154	0.355769	0	104
AttP2>UAS-TNT Ratio Starved 5h/Fed 5h										AttP2>UAS-TNT Ratio Starved 5h/Fed 5h
	run_large	Head-Cast	Static bend	stop_large	Back	small_motion	Hunch				run_large	Head-Cast	Static bend	stop_large	Back	small_motion	Hunch
run_large	0	1.4375	65535	2.875	1.00625	1.19043	0.694792			run_large	0	2.27586	2.73103	2.04828	0.751034	1.01048	0.682759
Head-Cast	1.34177	0	0	1.34177	0.575045	1.24359	0.838608			Head-Cast	3.08036	0	0	0.986607	0.869606	0.851959	0.711496
Static bend	0	0	0	1.81818	0.909091	0.454545	0.909091			Static bend	0	0	0	0.663793	1.1744	0.686683	1.32759
stop_large	0	0	0	0	65535	0.75	0			stop_large	0.87069	1.16092	0.316614	0	1.23348	0.888459	0
Back	0	1.01818	3.6	0	0	0.857143	0.96			Back	1.94282	1.12916	0.930934	0.457134	0	0.813659	1.03617
small_motion	4.15873	1.13009	1.45556	0.577601	1.01432	0	0.547201			small_motion	2.11461	1.28715	0.697208	0.560535	0.93017	0	0.745194
Hunch	1.30612	1.00928	0.653061	2.61224	0.668249	1.42486	0			Hunch	1.27885	1.01242	0.639423	2.55769	0.684034	1.39169	0
P-Values Comparison Fed 5h and Starved 5h										P-Values Comparison Fed 5h and Starved 5h
	run_large	Head-Cast	Static bend	stop_large	Back	small_motion	Hunch				run_large	Head-Cast	Static bend	stop_large	Back	small_motion	Hunch
run_large	1	0.760866	0.297009	0.293618	0.991182	0.262665	0.0800656			run_large	1	0.0470652	0.321732	0.347303	0.49448	0.935261	0.088654
Head-Cast	0.714768	1	1	0.714768	0.118562	0.200234	0.464499			Head-Cast	1.22815e-05	1	1	0.971187	0.0811513	0.122355	0.214647
Static bend	1	1	1	0.588839	0.915641	0.266239	0.915641			Static bend	1	1	1	0.475118	0.481717	0.14493	0.773943
stop_large	1	1	1	1	0.314739	0.314739	1			stop_large	0.869607	0.767164	0.079485	1	0.44393	0.509798	1
Back	1	0.899215	0.218907	0.116537	1	0.776225	0.948757			Back	0.29432	0.031572	0.786365	0.0783463	1	0.0556196	0.957565
small_motion	0.0393046	0.449148	0.508264	0.132763	0.938358	1	0.0935233			small_motion	0.0214658	0.0153768	0.277678	0.00643491	0.295355	1	0.424695
Hunch	0.849772	0.960149	0.530474	0.413357	0.0645221	0.077114	1			Hunch	0.861517	0.943231	0.510357	0.424027	0.079582	0.0956375	1

## Sheet: Fig.S10j
Transition probabilities during the first two seconds following stimulus onset										Transition probabilities during the first ten seconds following stimulus onset
Handle-b Control										Handle-b Control
	run_large	Head-Cast	Static bend	stop_large	Back	small_motion	Hunch	TransitionsCounts			run_large	Head-Cast	Static bend	stop_large	Back	small_motion	Hunch	TransitionsCounts
run_large	0	0.0163934	0	0	0.0327869	0.114754	0.836066	61		run_large	0	0.20354	0.0442478	0	0.0353982	0.238938	0.477876	113
Head-Cast	0.0892857	0	0	0	0.142857	0.125	0.428571	56		Head-Cast	0.190114	0	0	0.00380228	0.262357	0.18251	0.110266	263
Static bend	0	0	0	0	0.142857	0	0.285714	7		Static bend	0	0	0	0.0105263	0.273684	0.326316	0.0842105	95
stop_large	0	0	0	0	0	1	0	1		stop_large	0	0.2	0	0	0	0.4	0	5
Back	0.037037	0.592593	0.259259	0.037037	0	0	0.0740741	27		Back	0.0191083	0.585987	0.235669	0.00636943	0	0.127389	0.0254777	157
small_motion	0.0408163	0.265306	0.142857	0	0.22449	0	0.326531	49		small_motion	0.121547	0.348066	0.121547	0.00552486	0.270718	0	0.127072	181
Hunch	0.042735	0.384615	0.119658	0.00854701	0.179487	0.264957	0	117		Hunch	0.034965	0.405594	0.167832	0.00699301	0.160839	0.223776	0	143
Handle-b sNPFR RNAi										Handle-b sNPFR RNAi
	run_large	Head-Cast	Static bend	stop_large	Back	small_motion	Hunch	TransitionsCounts			run_large	Head-Cast	Static bend	stop_large	Back	small_motion	Hunch	TransitionsCounts
run_large	0	0.025974	0.012987	0.025974	0.038961	0.207792	0.688312	77		run_large	0	0.160584	0.0364964	0.0145985	0.0437956	0.335766	0.408759	137
Head-Cast	0.25	0	0	0	0.194444	0.138889	0.277778	36		Head-Cast	0.306122	0	0	0.00510204	0.234694	0.147959	0.0867347	196
Static bend	0	0	0	0	0	0.333333	0.222222	9		Static bend	0	0	0	0.0454545	0.272727	0.340909	0.0454545	44
stop_large	0	0	0	0	0	0	0	0		stop_large	0	0.111111	0.111111	0	0	0.777778	0	9
Back	0	0.809524	0	0.047619	0	0.047619	0.0952381	21		Back	0.0526316	0.578947	0.136842	0.0105263	0	0.157895	0.0631579	95
small_motion	0.136364	0.363636	0.0454545	0	0.136364	0	0.318182	44		small_motion	0.237037	0.303704	0.0740741	0.0222222	0.207407	0	0.133333	135
Hunch	0.0361446	0.481928	0.108434	0	0.156627	0.204819	0	83		Hunch	0.0291262	0.514563	0.135922	0	0.135922	0.174757	0	103
Ratio sNPFR-RNAi /Control										Ratio sNPFR-RNAi /Control
	run_large	Head-Cast	Static bend	stop_large	Back	small_motion	Hunch				run_large	Head-Cast	Static bend	stop_large	Back	small_motion	Hunch
run_large	0	1.58442	65535	65535	1.18831	1.81076	0.823275			run_large	0	0.788956	0.824818	65535	1.23723	1.40524	0.855366
Head-Cast	2.8	0	0	0	1.36111	1.11111	0.648148			Head-Cast	1.6102	0	0	1.34184	0.894558	0.810693	0.786594
Static bend	0	0	0	0	0	65535	0.777778			Static bend	0	0	0	4.31818	0.996503	1.04472	0.539773
stop_large	0	0	0	0	0	0	0			stop_large	0	0.555556	65535	0	0	1.94444	0
Back	0	1.36607	0	1.28571	0	65535	1.28571			Back	2.75439	0.987986	0.580654	1.65263	0	1.23947	2.47895
small_motion	3.34091	1.37063	0.318182	0	0.607438	0	0.974432			small_motion	1.95017	0.872546	0.609428	4.02222	0.766138	0	1.04928
Hunch	0.845783	1.25301	0.906196	0	0.872633	0.773028	0			Hunch	0.83301	1.26866	0.809871	0	0.845082	0.780947	0
P-Values Comparison Control and RNAi										P-Values Comparison Control and RNAi
	run_large	Head-Cast	Static bend	stop_large	Back	small_motion	Hunch				run_large	Head-Cast	Static bend	stop_large	Back	small_motion	Hunch
run_large	1	0.697905	0.278852	0.124716	0.846576	0.139387	0.0424044			run_large	1	0.379891	0.756115	0.119855	0.734901	0.0921551	0.273256
Head-Cast	0.0385182	1	1	1	0.516406	0.847381	0.13992			Head-Cast	0.0041329	1	1	0.835227	0.497841	0.324808	0.403383
Static bend	1	1	1	1	0.187176	0.0459009	0.771633			Static bend	1	1	1	0.20863	0.990605	0.865132	0.392537
stop_large	1	1	1	1	1	1	1			stop_large	1	0.654515	0.335919	1	1	0.158932	1
Back	0.279967	0.101916	0.00273476	0.856115	1	0.194822	0.793135			Back	0.149386	0.91254	0.0516028	0.722707	1	0.500213	0.14542
small_motion	0.0955212	0.30676	0.102064	1	0.268653	1	0.931464			small_motion	0.00727072	0.405501	0.160232	0.18708	0.192253	1	0.869965
Hunch	0.81379	0.17048	0.805835	0.299628	0.670467	0.323597	1			Hunch	0.797882	0.0901983	0.49214	0.296934	0.58807	0.343041	1

## Sheet: Fig.S10n
Transition probabilities during the first two seconds following stimulus onset										Transition probabilities during the first ten seconds following stimulus onset
Handle-b Control										Handle-b Control
	run_large	Head-Cast	Static bend	stop_large	Back	small_motion	Hunch	TransitionsCounts			run_large	Head-Cast	Static bend	stop_large	Back	small_motion	Hunch	TransitionsCounts
run_large	0	0.06	0.02	0.02	0.02	0.2	0.68	50		run_large	0	0.290076	0.0534351	0.00763359	0.0381679	0.305344	0.305344	131
Head-Cast	0.0666667	0	0	0.0222222	0.0888889	0.222222	0.422222	45		Head-Cast	0.232082	0	0	0.0102389	0.273038	0.211604	0.0784983	293
Static bend	0	0	0	0	0.2	0	0	5		Static bend	0	0	0	0.0526316	0.315789	0.245614	0.0877193	57
stop_large	0	0	0	0	0.666667	0.333333	0	3		stop_large	0	0.272727	0.363636	0	0.272727	0.0909091	0	11
Back	0.04	0.72	0.2	0	0	0.04	0	25		Back	0.020979	0.72028	0.13986	0	0	0.111888	0.00699301	143
small_motion	0.1	0.26	0.08	0.06	0.16	0	0.34	50		small_motion	0.171429	0.394286	0.0571429	0.0228571	0.217143	0	0.125714	175
Hunch	0.0862069	0.387931	0.0775862	0.00862069	0.189655	0.25	0	116		Hunch	0.080292	0.437956	0.0875912	0.00729927	0.175182	0.211679	0	137
Handle-b sNPFR RNAi										Handle-b sNPFR RNAi
	run_large	Head-Cast	Static bend	stop_large	Back	small_motion	Hunch	TransitionsCounts			run_large	Head-Cast	Static bend	stop_large	Back	small_motion	Hunch	TransitionsCounts
run_large	0	0.05	0.0166667	0	0	0.216667	0.716667	60		run_large	0	0.189655	0.0258621	0.00862069	0.0172414	0.362069	0.396552	116
Head-Cast	0	0	0	0	0.28125	0.1875	0.375	32		Head-Cast	0.243363	0	0	0.00884956	0.336283	0.150442	0.0884956	226
Static bend	0	0	0	0	0	0.5	0.5	2		Static bend	0	0	0	0.0555556	0.277778	0.277778	0.0555556	36
stop_large	0	0	0	0	0	0	0	0		stop_large	0.0666667	0.133333	0.2	0	0.0666667	0.4	0	15
Back	0	0.65	0.3	0	0	0	0.05	20		Back	0.024	0.568	0.128	0	0	0.232	0.048	125
small_motion	0	0.195122	0.0243902	0.0487805	0.268293	0	0.439024	41		small_motion	0.161765	0.279412	0.0367647	0.0514706	0.301471	0	0.154412	136
Hunch	0.0631579	0.610526	0.0526316	0.0105263	0.115789	0.147368	0	95		Hunch	0.0535714	0.589286	0.0892857	0.00892857	0.133929	0.125	0	112
Ratio sNPFR-RNAi /Control										Ratio sNPFR-RNAi /Control
	run_large	Head-Cast	Static bend	stop_large	Back	small_motion	Hunch				run_large	Head-Cast	Static bend	stop_large	Back	small_motion	Hunch
run_large	0	0.833333	0.833333	0	0	1.08333	1.05392			run_large	0	0.653811	0.48399	1.12931	0.451724	1.18578	1.29871
Head-Cast	0	0	0	0	3.16406	0.84375	0.888158			Head-Cast	1.04861	0	0	0.864307	1.23164	0.710962	1.12736
Static bend	0	0	0	0	0	65535	65535			Static bend	0	0	0	1.05556	0.87963	1.13095	0.633333
stop_large	0	0	0	0	0	0	0			stop_large	65535	0.488889	0.55	0	0.244444	4.4	0
Back	0	0.902778	1.5	0	0	0	65535			Back	1.144	0.788583	0.9152	0	0	2.0735	6.864
small_motion	0	0.750469	0.304878	0.813008	1.67683	0	1.29125			small_motion	0.943627	0.708653	0.643382	2.25184	1.38835	0	1.22828
Hunch	0.732632	1.5738	0.678363	1.22105	0.610526	0.589474	0			Hunch	0.667208	1.34554	1.01935	1.22321	0.764509	0.590517	0
P-Values Comparison Control and RNAi										P-Values Comparison Control and RNAi
	run_large	Head-Cast	Static bend	stop_large	Back	small_motion	Hunch				run_large	Head-Cast	Static bend	stop_large	Back	small_motion	Hunch
run_large	1	0.818467	0.896547	0.207622	0.207622	0.830354	0.676303			run_large	1	0.064701	0.264529	0.931217	0.313221	0.344957	0.133235
Head-Cast	0.0689004	1	1	0.297887	0.0268624	0.710215	0.676713			Head-Cast	0.764596	1	1	0.871912	0.119909	0.0730139	0.682685
Static bend	1	1	1	1	0.390429	0.0848722	0.0848722			Static bend	1	1	1	0.951534	0.69624	0.730609	0.559454
stop_large	1	1	1	1	1	1	1			stop_large	0.287919	0.375462	0.354601	1	0.148661	0.0653051	1
Back	0.274579	0.614774	0.439067	1	1	0.274579	0.198914			Back	0.867698	0.00910707	0.776164	1	1	0.00850865	0.0287584
small_motion	0.0125886	0.462799	0.227755	0.814495	0.206831	1	0.334257			small_motion	0.820591	0.0334695	0.399625	0.176788	0.0910386	1	0.468317
Hunch	0.526517	0.00123344	0.464823	0.887255	0.137443	0.0626793	1			Hunch	0.401254	0.0172629	0.962629	0.886348	0.37058	0.0686268	1

## Sheet: Fig.S11j
Transition probabilities during the first two seconds following stimulus onset										Transition probabilities during the first ten seconds following stimulus onset
Griddle-2 Control										Griddle-2 Control
	run_large	Head-Cast	Static bend	stop_large	Back	small_motion	Hunch	TransitionsCounts			run_large	Head-Cast	Static bend	stop_large	Back	small_motion	Hunch	TransitionsCounts
run_large	0	0.0163934	0	0	0.0327869	0.114754	0.836066	61		run_large	0	0.20354	0.0442478	0	0.0353982	0.238938	0.477876	113
Head-Cast	0.0892857	0	0	0	0.142857	0.125	0.428571	56		Head-Cast	0.190114	0	0	0.00380228	0.262357	0.18251	0.110266	263
Static bend	0	0	0	0	0.142857	0	0.285714	7		Static bend	0	0	0	0.0105263	0.273684	0.326316	0.0842105	95
stop_large	0	0	0	0	0	1	0	1		stop_large	0	0.2	0	0	0	0.4	0	5
Back	0.037037	0.592593	0.259259	0.037037	0	0	0.0740741	27		Back	0.0191083	0.585987	0.235669	0.00636943	0	0.127389	0.0254777	157
small_motion	0.0408163	0.265306	0.142857	0	0.22449	0	0.326531	49		small_motion	0.121547	0.348066	0.121547	0.00552486	0.270718	0	0.127072	181
Hunch	0.042735	0.384615	0.119658	0.00854701	0.179487	0.264957	0	117		Hunch	0.034965	0.405594	0.167832	0.00699301	0.160839	0.223776	0	143
Griddle-2 sNPFR RNAi										Griddle-2 sNPFR RNAi
	run_large	Head-Cast	Static bend	stop_large	Back	small_motion	Hunch	TransitionsCounts			run_large	Head-Cast	Static bend	stop_large	Back	small_motion	Hunch	TransitionsCounts
run_large	0	0.0176991	0.0176991	0.0265487	0.0265487	0.238938	0.672566	113		run_large	0	0.174528	0.0283019	0.0377358	0.0377358	0.325472	0.396226	212
Head-Cast	0.029703	0	0	0.00990099	0.19802	0.168317	0.485149	101		Head-Cast	0.134387	0	0	0.0395257	0.318182	0.164032	0.132411	506
Static bend	0	0	0	0.2	0.1	0.2	0.1	10		Static bend	0	0	0	0.049505	0.336634	0.237624	0.0693069	101
stop_large	0	0	0	0	0	1	0	5		stop_large	0.0533333	0.16	0.0533333	0	0.24	0.386667	0	75
Back	0.0217391	0.608696	0.152174	0.0217391	0	0.0652174	0.130435	46		Back	0.0349854	0.623907	0.142857	0.0204082	0	0.122449	0.0524781	343
small_motion	0.102564	0.162393	0.0598291	0.111111	0.273504	0	0.290598	117		small_motion	0.140719	0.221557	0.0508982	0.0928144	0.353293	0	0.128743	334
Hunch	0.0322581	0.467742	0.0698925	0.016129	0.150538	0.263441	0	186		Hunch	0.0243902	0.48374	0.113821	0.0203252	0.130081	0.223577	0	246
Ratio sNPFR-RNAi Control										Ratio sNPFR-RNAi Control
	run_large	Head-Cast	Static bend	stop_large	Back	small_motion	Hunch				run_large	Head-Cast	Static bend	stop_large	Back	small_motion	Hunch
run_large	0	1.07965	65535	65535	0.809735	2.08217	0.804442			run_large	0	0.857465	0.639623	65535	1.06604	1.36216	0.82914
Head-Cast	0.332673	0	0	65535	1.38614	1.34653	1.13201			Head-Cast	0.706877	0	0	10.3953	1.21278	0.898757	1.20083
Static bend	0	0	0	65535	0.7	65535	0.35			Static bend	0	0	0	4.70297	1.23001	0.728202	0.82302
stop_large	0	0	0	0	0	1	0			stop_large	65535	0.8	65535	0	65535	0.966667	0
Back	0.586957	1.02717	0.586957	0.586957	0	65535	1.76087			Back	1.8309	1.06471	0.606178	3.20408	0	0.961224	2.05977
small_motion	2.51282	0.612097	0.418803	65535	1.21834	0	0.889957			small_motion	1.15773	0.636536	0.418753	16.7994	1.30502	0	1.01315
Hunch	0.754839	1.21613	0.584101	1.8871	0.83871	0.994277	0			Hunch	0.697561	1.19267	0.678184	2.9065	0.808766	0.999111	0
P-Values Comparison Control and RNAi										P-Values Comparison Control and RNAi
	run_large	Head-Cast	Static bend	stop_large	Back	small_motion	Hunch				run_large	Head-Cast	Static bend	stop_large	Back	small_motion	Hunch
run_large	1	0.949467	0.18724	0.105635	0.815906	0.0414252	0.0172093			run_large	1	0.523253	0.457311	0.00841469	0.914973	0.0998587	0.156868
Head-Cast	0.113393	1	1	0.346618	0.380585	0.46426	0.495498			Head-Cast	0.0446918	1	1	0.000875666	0.106498	0.519701	0.373964
Static bend	1	1	1	0.128783	0.788632	0.128783	0.325544			Static bend	1	1	1	0.0973529	0.338643	0.166973	0.69493
stop_large	1	1	1	1	1	1	1			stop_large	0.466557	0.819174	0.466557	1	0.103927	0.952834	1
Back	0.703953	0.892088	0.268101	0.703953	1	0.0916047	0.445014			Back	0.31464	0.420271	0.0124312	0.207867	1	0.876652	0.151786
small_motion	0.164161	0.133697	0.0922317	0.0019989	0.506954	1	0.646747			small_motion	0.539392	0.00215612	0.00481252	4.63046e-06	0.0540589	1	0.95679
Hunch	0.63797	0.154397	0.144017	0.561836	0.507268	0.976746	1			Hunch	0.549321	0.134875	0.135873	0.274621	0.404536	0.996377	1

## Sheet: Fig.S11n
Transition probabilities during the first two seconds following stimulus onset										Transition probabilities during the first ten seconds following stimulus onset
Griddle-2 Control										Griddle-2 Control
	run_large	Head-Cast	Static bend	stop_large	Back	small_motion	Hunch	TransitionsCounts			run_large	Head-Cast	Static bend	stop_large	Back	small_motion	Hunch	TransitionsCounts
run_large	0	0.06	0.02	0.02	0.02	0.2	0.68	50		run_large	0	0.290076	0.0534351	0.00763359	0.0381679	0.305344	0.305344	131
Head-Cast	0.0666667	0	0	0.0222222	0.0888889	0.222222	0.422222	45		Head-Cast	0.232082	0	0	0.0102389	0.273038	0.211604	0.0784983	293
Static bend	0	0	0	0	0.2	0	0	5		Static bend	0	0	0	0.0526316	0.315789	0.245614	0.0877193	57
stop_large	0	0	0	0	0.666667	0.333333	0	3		stop_large	0	0.272727	0.363636	0	0.272727	0.0909091	0	11
Back	0.04	0.72	0.2	0	0	0.04	0	25		Back	0.020979	0.72028	0.13986	0	0	0.111888	0.00699301	143
small_motion	0.1	0.26	0.08	0.06	0.16	0	0.34	50		small_motion	0.171429	0.394286	0.0571429	0.0228571	0.217143	0	0.125714	175
Hunch	0.0862069	0.387931	0.0775862	0.00862069	0.189655	0.25	0	116		Hunch	0.080292	0.437956	0.0875912	0.00729927	0.175182	0.211679	0	137
Griddle-2 sNPFR RNAi										Griddle-2 sNPFR RNAi
	run_large	Head-Cast	Static bend	stop_large	Back	small_motion	Hunch	TransitionsCounts			run_large	Head-Cast	Static bend	stop_large	Back	small_motion	Hunch	TransitionsCounts
run_large	0	0.0740741	0.00740741	0.0222222	0.0444444	0.259259	0.592593	135		run_large	0	0.188285	0.0292887	0.0167364	0.0585774	0.317992	0.389121	239
Head-Cast	0.0344828	0	0	0.0172414	0.163793	0.215517	0.405172	116		Head-Cast	0.160221	0	0	0.0165746	0.28361	0.174954	0.112339	543
Static bend	0	0	0	0	0.285714	0.142857	0.285714	7		Static bend	0	0	0	0	0.285714	0.246753	0.0519481	77
stop_large	0	0	0	0	0	1	0	2		stop_large	0.027027	0.108108	0	0	0.162162	0.567568	0	37
Back	0.0227273	0.704545	0.0227273	0	0	0.136364	0.113636	44		Back	0.0358306	0.703583	0.0846906	0.00977199	0	0.130293	0.0358306	307
small_motion	0.0983607	0.286885	0.0409836	0.0491803	0.270492	0	0.254098	122		small_motion	0.143731	0.30581	0.0366972	0.0611621	0.308869	0	0.137615	327
Hunch	0.0575916	0.460733	0.0837696	0.0052356	0.13089	0.251309	0	191		Hunch	0.0443548	0.524194	0.0887097	0.00403226	0.112903	0.217742	0	248
Ratio sNPFR-RNAi Control										Ratio sNPFR-RNAi Control
	run_large	Head-Cast	Static bend	stop_large	Back	small_motion	Hunch				run_large	Head-Cast	Static bend	stop_large	Back	small_motion	Hunch
run_large	0	1.23457	0.37037	1.11111	2.22222	1.2963	0.87146			run_large	0	0.649086	0.548117	2.19247	1.53473	1.04142	1.27437
Head-Cast	0.517241	0	0	0.775862	1.84267	0.969828	0.959619			Head-Cast	0.690364	0	0	1.61878	1.03872	0.826799	1.4311
Static bend	0	0	0	0	1.42857	65535	65535			Static bend	0	0	0	0	0.904762	1.00464	0.592208
stop_large	0	0	0	0	0	3	0			stop_large	65535	0.396396	0	0	0.594595	6.24324	0
Back	0.568182	0.978535	0.113636	0	0	3.40909	65535			Back	1.70793	0.976819	0.605537	65535	0	1.1645	5.12378
small_motion	0.983607	1.1034	0.512295	0.819672	1.69057	0	0.747348			small_motion	0.83843	0.775606	0.642202	2.67584	1.42242	0	1.09466
Hunch	0.668063	1.18767	1.0797	0.60733	0.690148	1.00524	0			Hunch	0.552419	1.19691	1.01277	0.552419	0.644489	1.02864	0
P-Values Comparison Control and RNAi										P-Values Comparison Control and RNAi
	run_large	Head-Cast	Static bend	stop_large	Back	small_motion	Hunch				run_large	Head-Cast	Static bend	stop_large	Back	small_motion	Hunch
run_large	1	0.735562	0.488377	0.925879	0.410076	0.397419	0.273793			run_large	1	0.0265589	0.254558	0.447883	0.384412	0.801761	0.106125
Head-Cast	0.387893	1	1	0.836716	0.204382	0.926371	0.843657			Head-Cast	0.0117301	1	1	0.450344	0.745001	0.198485	0.114002
Static bend	1	1	1	1	0.733143	0.285138	0.11845			Static bend	1	1	1	0.0223054	0.707169	0.987925	0.416606
stop_large	1	1	1	1	0.0879756	0.0879756	1			stop_large	0.46793	0.200241	0.000292838	1	0.424842	0.00286537	1
Back	0.686762	0.891653	0.0127389	1	1	0.17366	0.0298348			Back	0.381723	0.716007	0.078799	0.129061	1	0.578703	0.0481542
small_motion	0.973931	0.719966	0.314783	0.775083	0.112258	1	0.259405			small_motion	0.415036	0.0467616	0.294886	0.0422757	0.0266591	1	0.707583
Hunch	0.341488	0.210986	0.847248	0.724834	0.169898	0.979532	1			Hunch	0.154165	0.104804	0.970446	0.676132	0.0916304	0.889731	1
