# Supplementary material for: Feeding state-dependent neuropeptidergic modulation of reciprocally interconnected inhibitory neurons biases sensorimotor decisions in Drosophila
Source: Nat Commun. 2025 Sep 2;16:8198. doi: 10.1038/s41467-025-61805-y (PMC12405588; doi:10.1038/s41467-025-61805-y)
Supplement: Supplementary file 4 — Source Data 1-6 [file 41467_2025_61805_MOESM4_ESM.zip › Supplementary Tables_Final Revisions/Source Data 5 - Animal_counts_and_Pvalues_for_all_figures.xlsx]

## Sheet: Figure 1
Figure 1a			Mann-Whitney (two-sided) + Bonferroni				Figure 1i					Chi-square (one-sided)				Figure 1j Control			Mann-Whitney (one-sided) + Bonferroni					Figure 1q						Maximum likelihood test (one-sided, chi-square approximation)
Fed	n =	357	Fed vs Sucrose fed	p =	0.00107017			Fed	Sucrose Fed	Starved		Fed vs Sucrose fed	Fed vs Starved	Sucrose fed vs Starved		Fed	n =	29	Fed vs Sucrose fed	p =	0.054626			Fed from Crawl	n =	166	Sucrose fed from Crawl	n =	200	Crawl to Hunch	p =	0.00312951	Head-Cast to Crawl	p =	0.39468
Sucrose fed	n =	397	Fed vs Starved	p =	0.010636		Time	n =	n =	n =		p =	p =	p =		Sucrose fed	n =	32	Fed vs Starved	p =	0.007152			Fed from Head-Cast	n =	193	Sucrose fed from Head-Cast	n =	161	Hunch to Crawl	p =	0.176438	Head-Cast to Hunch	p =	0.19295
Starved	n =	346	Sucrose fed vs Starved	p =	0.449339		30	117	79	90		0.0753464	0.593189	0.233933		Starved	n =	33	Sucrose fed vs Starved	p =	8.0605e-07			Fed from Hunch	n =	222	Sucrose fed from Hunch	n =	160	Crawl to Head-Cast	p =	0.0325297	Hunch to Head-Cast	p =	0.22277
							60	126	102	122		0.23909	0.316362	0.82802
Figure 1b			Mann-Whitney (two-sided) + Bonferroni				90	128	105	121		0.372543	0.204105	0.741769		Figure 1j TNT			Mann-Whitney (one-sided) + Bonferroni					Figure 1u						Maximum likelihood test (one-sided, chi-square approximation)
Fed	n =	357	Fed vs Sucrose fed	p =	1.13423e-06		120	134	106	122		0.594234	0.994567	0.606104		Fed	n =	24	Fed vs Sucrose fed	p =	1			Fed from Crawl	n =	189	Starved from Crawl	n =	281	Crawl to Hunch	p =	0.0118305	Head-Cast to Crawl	p =	0.580956
Sucrose fed	n =	397	Fed vs Starved	p =	3.96513e-16		150	133	112	117		0.943243	0.803105	0.86486		Sucrose fed	n =	31	Fed vs Starved	p =	1			Fed from Head-Cast	n =	217	Starved from Head-Cast	n =	191	Hunch to Crawl	p =	0.1657	Head-Cast to Hunch	p =	0.06599
Starved	n =	346	Sucrose fed vs Starved	p =	0.00131353		180	128	114	117		0.758131	0.766266	0.555112		Starved	n =	33	Sucrose fed vs Starved	p =	0.027513			Fed from Hunch	n =	247	Starved from Hunch	n =	249	Crawl to Head-Cast	p =	0.167761	Hunch to Head-Cast	p =	0.836076
							210	127	109	120		0.621781	0.479739	0.846648
Figure 1c			Mann-Whitney (two-sided) + Bonferroni				240	125	115	122		0.989423	0.373779	0.375765		Figure 1k			One-way ANOVA + Tukey post-hoc (two-sided)
Fed	n =	357	Fed vs Sucrose fed	p =	2.84635e-06		270	121	116	115		0.998903	0.75836	0.761739		Fed	n =	25	Fed vs Sucrose fed	p =	0.960201
Sucrose fed	n =	397	Fed vs Starved	p =	3.31619e-23		300	124	113	111		0.608586	0.899733	0.534884		Sucrose fed	n =	30	Fed vs Starved	p =	0.746289
Starved	n =	346	Sucrose fed vs Starved	p =	9.8487e-09		330	127	110	116		0.934026	0.640497	0.594439		Starved	n =	32	Sucrose fed vs Starved	p =	0.543737
							360	129	116	120		0.681407	0.909838	0.769612
Figure 1d			Mann-Whitney (two-sided) + Bonferroni				390	129	117	114		0.307037	0.93583	0.286469		Figure 1l			One-way ANOVA + Tukey post-hoc (two-sided)
Fed	n =	357	Fed vs Sucrose fed	p =	1.21846e-05		420	129	113	106		0.496697	0.958942	0.551205		Fed	n =	5 larvae x 3 samples	Fed vs Sucrose fed	p =	0.0127
Sucrose fed	n =	397	Fed vs Starved	p =	1.10327e-12		450	130	117	107		0.462675	0.963847	0.513505		Sucrose fed	n =	5 larvae x 3 samples	Fed vs Starved	p =	0.6837
Starved	n =	346	Sucrose fed vs Starved	p =	0.00357319		480	132	118	119		0.544418	0.660063	0.308998		Starved	n =	5 larvae x 3 samples	Sucrose fed vs Starved	p =	0.0053
							510	131	111	118		0.107055	0.726267	0.21775
Figure 1e			One-way ANOVA + Tukey post-hoc (two-sided)				540	131	111	121		0.0349726	0.796889	0.0690446		Figure 1m			One-way ANOVA + Tukey post-hoc (two-sided)
Fed	n =	35	Fed vs Sucrose fed	p =	0.940635		570	132	117	119		0.203287	0.846802	0.154987		Fed	n =	10 larvae x 6 samples	Fed vs Sucrose fed	p =	0.149341
Sucrose fed	n =	35	Fed vs Starved	p =	1.12447e-12		600	123	115	115		0.158547	0.886303	0.127977		Sucrose fed	n =	10 larvae x 6 samples	Fed vs Starved	p =	0.919206
Starved	n =	41	Sucrose fed vs Starved	p =	3.58053e-12		630	126	113	111		0.164907	0.656746	0.0771569		Starved	n =	10 larvae x 6 samples	Sucrose fed vs Starved	p =	0.0748972
							660	123	114	114		0.21035	0.33326	0.0305326
Figure 1f			One-way ANOVA + Tukey post-hoc (two-sided)				690	124	116	111		0.225373	0.395113	0.0455269		Figure 1n			Chi-square (one-sided)
Fed	n =	57	Fed vs Sucrose fed	p =	0.00834282		720	120	111	111		0.341598	0.557621	0.132958		Fed	n =	629	Fed vs Sucrose fed	p =	0.00490116
Sucrose fed	n =	51	Fed vs Starved	p =	2.54531e-06		750	123	114	114		0.0618232	0.666774	0.0250399		Sucrose fed	n =	592
Starved	n =	54	Sucrose fed vs Starved	p =	0.151924		780	128	109	111		0.427758	0.37053	0.104623
							810	126	113	106		0.120928	0.463377	0.0297343		Figure 1o			Chi-square (one-sided)
Figure 1g			One-way ANOVA + Tukey post-hoc (two-sided)				840	120	112	109		0.0111229	0.615838	0.00336961		Fed	n =	629	Fed vs Sucrose fed	p =	0.0160934
Fed	n =	54	Fed vs Sucrose fed	p =	9.58631e-08		870	127	114	113		0.0420038	0.565955	0.156446		Sucrose fed	n =	592
Sucrose fed	n =	52	Fed vs Starved	p =	0.139732
Starved	n =	54	Sucrose fed vs Starved	p =	0.000761509											Figure 1p			Numerical simulation test
																Fed	n =	629	Fed vs Sucrose fed	p =	0.036
Figure 1h			Two-tailed T-test													Sucrose fed	n =	592
Fed	n =	20	Fed vs Fed + Sucrose	p =	0.302314
Fed + Sucrose	n =	18														Figure 1r			Chi-square (one-sided)
																Fed	n =	771	Fed vs Starved	p =	0.204246
																Starved	n =	704
																Figure 1s			Chi-square (one-sided)
																Fed	n =	771	Fed vs Starved	p =	0.00026017
																Starved	n =	704
																Figure 1t			Numerical simulation test
																Fed	n =	771	Fed vs Starved	p =	0.004
																Starved	n =	704

## Sheet: Figure 2
Figure 2b			Two-tailed T-test
Fed	n =	3 trials x 10 larvae	Fed vs Sucrose fed	p =	0.249557
Sucrose fed	n =	3 trials x 10 larvae
Figure 2e			Chi-square (one-sided)
Fed	n =	192	Fed vs Sucrose fed	p =	0.0109493
Sucrose fed	n =	168
Figure 2f			Numerical simulation test
Fed	n =	192	Fed vs Sucrose fed	p =	0.036
Sucrose fed	n =	168

## Sheet: Figure 3
Figure 3b			Two-tailed T-test
Fed	n =	1 trial x 20 larvae	Fed vs Sucrose fed	p =	0.24325
Sucrose fed	n =	1 trial x 17 larvae
Figure 3e			Two-tailed T-test
Fed	n =	5 trials x 12 larvae	Fed vs Sucrose fed	p =	0.011766
Sucrose fed	n =	5 trials x 12 larvae
Figure 3f			Chi-square (one-sided)
Fed	n =	5 trials x 12 larvae	Fed vs Sucrose fed	p =	0.0027
Sucrose fed	n =	5 trials x 12 larvae

## Sheet: Figure 4
Figure 4c			Two-tailed T-test
Fed	n =	1 trial x 10 larvae	Fed vs Sucrose fed	p =	0.006806
Sucrose fed	n =	1 trial x 10 larvae
Figure 4g			Two-tailed T-test
Fed	n =	1 trial x 25 larvae	Fed vs Sucrose fed	p =	7.2e-05
Sucrose fed	n =	1 trial x 23 larvae
Figure 4n			Two-tailed T-test
Fed no inactivation	n =	4 trials x 8 larvae	Fed no inactivation vs Fed with inactivation	p =	0.008611
Fed with inactivation	n =	4 trials x 8 larvae	Fed no inactivation vs Sucrose fed no inactivation	p =	0.00042
Sucrose fed no inactivation	n =	4 trials x 9 larvae	Fed with inactivation vs Sucrose fed with inactivation	p =	0.013176
Sucrose fed with inactivation	n =	4 trials x 7 larvae	Sucrose fed no inactivation vs Sucrose fed with inactivation	p =	0.002092
Figure 4t			Two-tailed T-test
Fed no inactivation	n =	5 trials x 10 larvae	Fed no inactivation vs Fed with inactivation	p =	0.004084
Fed with inactivation	n =	5 trials x 6 larvae	Fed no inactivation vs Sucrose fed no inactivation	p =	1.554e-12
Sucrose fed no inactivation	n =	5 trials x 10 larvae	Fed with inactivation vs Sucrose fed with inactivation	p =	0.318693
Sucrose fed with inactivation	n =	5 trials x 8 larvae	Sucrose fed no inactivation vs Sucrose fed with inactivation	p =	0.118188

## Sheet: Figure 5
Figure 5c			One-way ANOVA + Tukey post-hoc (two-sided)
Fed no activation	n =	5 trials x 8 larvae	Fed no activation vs Fed with activation	p =	0.0403163
Fed with activation	n =	5 trials x 8 larvae	Fed no activation vs Sucrose fed no activation	p =	0.00104374
Sucrose fed no activation	n =	5 trials x 7 larvae	Fed with activation vs Sucrose fed no activation	p =	0.397698
Figure 5f			One-way ANOVA + Tukey post-hoc (two-sided)
Fed no inactivation	n =	5 trials x 13 larvae	Fed no inactivation vs Sucrose fed no inactivation	p =	1.13387e-10
Sucrose fed no inactivation	n =	5 trials x 12 larvae	Sucrose fed no inactivation vs Sucrose fed with inactivation	p =	1.27912e-09
Sucrose fed with inactivation	n =	5 trials x 14 larvae
Figure 5g			Chi-square (one-sided)
Fed no inactivation	n =	5 trials x 13 larvae	Fed no inactivation vs Sucrose fed no inactivation	p =	7.66899e-05
Sucrose fed no inactivation	n =	5 trials x 12 larvae	Sucrose fed no inactivation vs Sucrose fed with inactivation	p =	0.000194447
Sucrose fed with inactivation	n =	5 trials x 14 larvae
Figure 5j			One-way ANOVA + Tukey post-hoc (two-sided)
Fed no inactivation	n =	5 trials x 7 larvae	Fed no inactivation vs Sucrose fed no inactivation	p =	7.65512e-07
Fed with inactivation	n =	5 trials x 7 larvae	Fed with inactivation vs Sucrose fed no inactivation	p =	0.000828474
Sucrose fed no inactivation	n =	5 trials x 10 larvae	Fed with inactivation vs Sucrose fed with inactivation	p =	0.975585
Sucrose fed with inactivation	n =	5 trials x 10 larvae	Sucrose fed no inactivation vs Sucrose fed with inactivation	p =	8.62439e-05
Figure 5k			Chi-square (one-sided)
Fed no inactivation	n =	5 trials x 7 larvae	Fed no inactivation vs Sucrose fed no inactivation	p =	0.000792268
Fed with inactivation	n =	5 trials x 7 larvae	Fed with inactivation vs Sucrose fed no inactivation	p =	0.000164865
Sucrose fed no inactivation	n =	5 trials x 10 larvae	Fed with inactivation vs Sucrose fed with inactivation	p =	0.0757193
Sucrose fed with inactivation	n =	5 trials x 10 larvae	Sucrose fed no inactivation vs Sucrose fed with inactivation	p =	0.0347722

## Sheet: Figure 6
Figure 6d			Two-tailed T-test				Figure 6g			Mann-Whitney (two-sided) + Bonferroni				Figure 6k			Two-tailed T-test
Fed	n =	10	Fed vs Sucrose fed	p =	0.000826		Fed	n =	405	Fed vs Sucrose fed	p =	0.0799306		Control	n =	3 trials x 10 larvae	Control vs KIR	p =	0.045708
Sucrose fed	n =	10					Sucrose fed	n =	374	Fed vs Starved	p =	1.25828e-08		KIR	n =	3 trials x 10 larvae
							Starved	n =	348	Sucrose fed vs Starved	p =	3.29752e-05
Figure 6e			Two-tailed T-test											Figure 6s Control			Mann-Whitney (one-sided)
Fed	n =	10	Fed vs Sucrose fed	p =	0.011533		Figure 6h			Mann-Whitney (two-sided) + Bonferroni				Fed	n =	1 trial x 14 larvae	Fed vs Sucrose fed	p =	0.02807
Starved	n =	10					Fed	n =	359	Fed vs Sucrose fed	p =	0.845948		Sucrose fed	n =	1 trial x 15 larvae	Fed vs Starved	p =	0.02807
							Sucrose fed	n =	388	Fed vs Starved	p =	0.118506		Starved	n =	1 trial x 14 larvae
Figure 6f			Two-tailed T-test				Starved	n =	327	Sucrose fed vs Starved	p =	0.0795849
Fed	n =	8	Fed vs Sucrose fed	p =	0.041033									Figure 6s RNAi			Mann-Whitney (one-sided)
Starved	n =	9												Fed	n =	1 trial x 15 larvae	Fed vs Sucrose fed	p =	0.09853
														Sucrose fed	n =	1 trial x 15 larvae	Fed vs Starved	p =	0.121
														Starved	n =	1 trial x 15 larvae
														Figure 6s		Mann-Whitney (one-sided)
																Control Sucrose fed	vs RNAi Sucrose fed	p =	0.03754

## Sheet: Figure 7
Figure 7f			Two-tailed T-test				Figure 7k						Maximum likelihood test (one-sided, chi-square approximation)
Control	n =	4 trials x 15 larvae	Control vs RNAi	p =	0.034957		Control from Crawl	n =	136	RNAi from Crawl	n =	107	Crawl to Hunch	p =	0.00587316	Head-Cast to Crawl	p =	2.59953e-07
RNAi	n =	4 trials x 15 larvae					Control from Head-Cast	n =	349	RNAi from Head-Cast	n =	234	Hunch to Crawl	p =	0.8056	Head-Cast to Hunch	p =	0.530144
							Control from Hunch	n =	189	RNAi from Hunch	n =	127	Crawl to Head-Cast	p =	0.0853175	Hunch to Head-Cast	p =	0.435456
Figure 7h			Chi-square (one-sided)
Control	n =	260	Control vs RNAi	p =	0.00114539		Figure 7v						Maximum likelihood test (one-sided, chi-square approximation)
RNAi	n =	210					Control from Crawl	n =	136	RNAi from Crawl	n =	168	Crawl to Hunch	p =	6.34197e-05	Head-Cast to Crawl	p =	0.0539093
							Control from Head-Cast	n =	349	RNAi from Head-Cast	n =	554	Hunch to Crawl	p =	0.397312	Head-Cast to Hunch	p =	0.0533818
Figure 7i			Chi-square (one-sided)				Control from Hunch	n =	189	RNAi from Hunch	n =	295	Crawl to Head-Cast	p =	0.0319238	Hunch to Head-Cast	p =	0.463055
Control	n =	260	Control vs RNAi	p =	0.389749
RNAi	n =	210
Figure 7j			Numerical simulation test
Control	n =	260	Control vs RNAi	p =	0.134
RNAi	n =	210
Figure 7q			Two-tailed T-test
Control	n =	3 trials x 20 larvae	Control vs RNAi	p =	0.006859
RNAi	n =	3 trials x 20 larvae
Figure 7s			Chi-square (one-sided)
Control	n =	260	Control vs RNAi	p =	0.0258293
RNAi	n =	438
Figure 7t			Chi-square (one-sided)
Control	n =	260	Control vs RNAi	p =	0.000836233
RNAi	n =	438
Figure 7u			Numerical simulation test
Control	n =	260	Control vs RNAi	p =	0.226
RNAi	n =	438

## Sheet: Figure S1
Figure S1a			Mann-Whitney (two-sided) + Bonferroni				Figure S1i			Mann-Whitney (two-sided) + Bonferroni				Figure S1u			Chi-square (one-sided)
Fed	n =	283	Fed vs Starved	p =	6.44398e-11		Fed	n =	244	Fed vs Starved	p =	0.0280021		Fed	n =	335	Fed vs Sucrose fed	p =	0.00256897
Starved	n =	309					Starved	n =	223	Starved vs Refed	p =	0.000402609		Sucrose fed	n =	281
							Refed	n =	160
Figure S1b			Mann-Whitney (two-sided) + Bonferroni											Figure S1v			Chi-square (one-sided)
Fed	n =	283	Fed vs Starved	p =	2.56521e-35		Figure S1j			Mann-Whitney (two-sided) + Bonferroni				Fed	n =	335	Fed vs Sucrose fed	p =	0.798216
Starved	n =	309					Fed	n =	244	Fed vs Starved	p =	0.000805221		Sucrose fed	n =	281
							Starved	n =	223	Starved vs Refed	p =	0.0564225
Figure S1c			Mann-Whitney (two-sided) + Bonferroni				Refed	n =	160					Figure S1w			Numerical simulation test
Fed	n =	283	Fed vs Starved	p =	3.50109e-34									Fed	n =	335	Fed vs Sucrose fed	p =	0.059
Starved	n =	309					Figure S1k			Mann-Whitney (two-sided) + Bonferroni				Sucrose fed	n =	281
							Fed	n =	244	Fed vs Starved	p =	0.000280747
Figure S1d			Mann-Whitney (two-sided) + Bonferroni				Starved	n =	223	Starved vs Refed	p =	0.000464215		Figure S1x			Chi-square (one-sided)
Fed	n =	283	Fed vs Starved	p =	1.9233e-29		Refed	n =	160					Fed	n =	335	Fed vs Starved	p =	0.179868
Starved	n =	309												Starved	n =	301
							Figure S1l			Mann-Whitney (two-sided) + Bonferroni
Figure S1e			Mann-Whitney (two-sided) + Bonferroni				Fed	n =	244	Fed vs Starved	p =	0.0169313		Figure S1y			Chi-square (one-sided)
Fed	n =	173	Fed vs Starved	p =	1.00178e-05		Starved	n =	223	Starved vs Refed	p =	0.037737		Fed	n =	335	Fed vs Starved	p =	0.388074
Starved	n =	139					Refed	n =	160					Starved	n =	301
Figure S1f			Mann-Whitney (two-sided) + Bonferroni				Figure S1m			Mann-Whitney (two-sided) + Bonferroni				Figure S1z			Numerical simulation test
Fed	n =	173	Fed vs Starved	p =	3.73918e-21		Fed	n =	102	Fed vs Sucrose fed	p =	0.00237568		Fed	n =	335	Fed vs Starved	p =	0.018
Starved	n =	139					Sucrose fed	n =	109	Sucrose fed vs Rehydrated	p =	0.713002		Starved	n =	301
							Rehydrated	n =	123	Fed vs Rehydrated	p =	0.00466483
Figure S1g			Mann-Whitney (two-sided) + Bonferroni
Fed	n =	173	Fed vs Starved	p =	6.64864e-08		Figure S1n			Mann-Whitney (two-sided) + Bonferroni
Starved	n =	139					Fed	n =	102	Fed vs Sucrose fed	p =	3.67527e-05
							Sucrose fed	n =	109	Sucrose fed vs Rehydrated	p =	0.0563509
Figure S1h			Mann-Whitney (two-sided) + Bonferroni				Rehydrated	n =	123	Fed vs Rehydrated	p =	0.0177763
Fed	n =	173	Fed vs Starved	p =	2.83324e-16
Starved	n =	139					Figure S1o			Mann-Whitney (two-sided) + Bonferroni
							Fed	n =	102	Fed vs Sucrose fed	p =	0.0135759
Figure S1q			Mann-Whitney (two-sided) + Bonferroni				Sucrose fed	n =	109	Sucrose fed vs Rehydrated	p =	0.745309
Fed	n =	193	Fed vs Sucralose	p =	0.00346751		Rehydrated	n =	123	Fed vs Rehydrated	p =	0.0158694
Sucralose	n =	133
							Figure S1p			Mann-Whitney (two-sided) + Bonferroni
Figure S1r			Mann-Whitney (two-sided) + Bonferroni				Fed	n =	102	Fed vs Sucrose fed	p =	5.46104e-05
Fed	n =	193	Fed vs Sucralose	p =	4.49355e-13		Sucrose fed	n =	109	Sucrose fed vs Rehydrated	p =	0.00890956
Sucralose	n =	133					Rehydrated	n =	123	Fed vs Rehydrated	p =	0.160505
Figure S1s			Mann-Whitney (two-sided) + Bonferroni
Fed	n =	193	Fed vs Sucralose	p =	0.0168415
Sucralose	n =	133
Figure S1t			Mann-Whitney (two-sided) + Bonferroni
Fed	n =	193	Fed vs Sucralose	p =	0.00346376
Sucralose	n =	133

## Sheet: Figure S2
Figure S2c			Two-tailed T-test				Figure S2i			Chi-square (one-sided)
Fed	n =	3 trials x 10 larvae	Fed vs Starved	p =	0.092089		Fed	n =	192	Fed vs Starved	p =	0.0800582
Starved	n =	3 trials x 10 larvae					Starved	n =	157
Figure S2d			Two-tailed T-test				Figure S2j			Numerical simulation test
1V	n =	1 trial x 5 larvae	1V vs 2V	p =	0.4874		Fed	n =	192	Fed vs Starved	p =	0.036
2V	n =	1 trial x 5 larvae	2V vs 3V	p =	0.6845		Starved	n =	157
3V	n =	1 trial x 5 larvae	3V vs 4V	p =	0.9058
4V	n =	1 trial x 5 larvae	4V vs 5V	p =	0.9318		Figure S2k			Chi-square (one-sided)
5V	n =	1 trial x 5 larvae	5V vs 10V	p =	0.9729		Control	n =	1625	Fed vs Starved	p =	0.000121819
10V	n =	1 trial x 5 larvae	1V vs 10V	p =	0.1977		TNT	n =	312
Figure S2h			Two-tailed T-test				Figure S2l			Chi-square (one-sided)
Fed	n =	4 trials x 4 larvae	Fed vs Sucrose fed	p =	0.835916		Control	n =	1625	Fed vs Starved	p =	0.710104
Sucrose fed	n =	4 trials x 4 larvae	Fed vs Starved	p =	0.883096		TNT	n =	312
Starved	n =	4 trials x 4 larvae	Sucrose fed vs Starved	p =	0.750067
							Figure S2m			Numerical simulation test
							Control	n =	1625	Fed vs Starved	p =	0
							TNT	n =	312

## Sheet: Figure S3
Figure S3b			Two-tailed T-test				Figure S3g			Two-tailed T-test				Figure S3i			Two-tailed T-test				Figure S3k			Chi-square (one-sided)
Fed	n =	1 trial x 11 larvae	Fed vs Starved	p =	0.289154		1V Fed	n =	1 trial x 19 larvae	1V Fed vs 1V Sucrose fed	p =	0.0236972		1V Fed	n =	1 trial x 12 larvae	1V Fed vs 1V Sucrose fed	p =	0.813882		1V Fed	n =	1 trial x 12 larvae	1V Fed vs 1V Sucrose fed	p =	1
Starved	n =	1 trial x 9 larvae					2V Fed	n =	1 trial x 9 larvae	2V Fed vs 2V Sucrose fed	p =	0.591542		5V Fed	n =	1 trial x 24 larvae	5V Fed vs 5V Sucrose fed	p =	0.00906634		5V Fed	n =	1 trial x 24 larvae	5V Fed vs 5V Sucrose fed	p =	0.00293399
							3V Fed	n =	1 trial x 9 larvae	3V Fed vs 3V Sucrose fed	p =	0.926249		10V Fed	n =	1 trial x 12 larvae	10V Fed vs 10V Sucrose fed	p =	0.474828		10V Fed	n =	1 trial x 12 larvae	10V Fed vs 10V Sucrose fed	p =	0.438578
Figure S3e			Two-tailed T-test				4V Fed	n =	1 trial x 9 larvae	4V Fed vs 4V Sucrose fed	p =	0.0411438		15V Fed	n =	1 trial x 12 larvae	15V Fed vs 15V Sucrose fed	p =	0.647162		15V Fed	n =	1 trial x 12 larvae	15V Fed vs 15V Sucrose fed	p =	0.231998
Fed	n =	1 trial x 12 larvae	Fed vs Starved	p =	0.180382		5V Fed	n =	1 trial x 30 larvae	5V Fed vs 5V Sucrose fed	p =	0.257651		20V Fed	n =	1 trial x 11 larvae	20V Fed vs 20V Sucrose fed	p =	0.389346		20V Fed	n =	1 trial x 11 larvae	20V Fed vs 20V Sucrose fed	p =	0.136037
Starved	n =	1 trial x 13 larvae					10V Fed	n =	1 trial x 10 larvae	10V Fed vs 10V Sucrose fed	p =	0.25066		1V Sucrose fed	n =	1 trial x 13 larvae					1V Sucrose fed	n =	1 trial x 13 larvae
							15V Fed	n =	1 trial x 10 larvae	15V Fed vs 15V Sucrose fed	p =	0.621018		5V Sucrose fed	n =	1 trial x 26 larvae					5V Sucrose fed	n =	1 trial x 26 larvae
							20V Fed	n =	1 trial x 9 larvae	20V Fed vs 20V Sucrose fed	p =	0.881876		10V Sucrose fed	n =	1 trial x 13 larvae					10V Sucrose fed	n =	1 trial x 13 larvae
							1V Sucrose fed	n =	1 trial x 17 larvae					15V Sucrose fed	n =	1 trial x 13 larvae					15V Sucrose fed	n =	1 trial x 13 larvae
							2V Sucrose fed	n =	1 trial x 8 larvae					20V Sucrose fed	n =	1 trial x 12 larvae					20V Sucrose fed	n =	1 trial x 12 larvae
							3V Sucrose fed	n =	1 trial x 8 larvae
							4V Sucrose fed	n =	1 trial x 8 larvae					Figure S3j			Two-tailed T-test				Figure S3l			Chi-square (one-sided)
							5V Sucrose fed	n =	1 trial x 25 larvae					1V Fed	n =	1 trial x 12 larvae	1V Fed vs 1V Starved	p =	0.935341		1V Fed	n =	1 trial x 12 larvae	1V Fed vs 1V Starved	p =	1
							10V Sucrose fed	n =	1 trial x 9 larvae					5V Fed	n =	1 trial x 24 larvae	5V Fed vs 5V Starved	p =	0.180382		5V Fed	n =	1 trial x 24 larvae	5V Fed vs 5V Starved	p =	1
							15V Sucrose fed	n =	1 trial x 8 larvae					10V Fed	n =	1 trial x 12 larvae	10V Fed vs 10V Starved	p =	0.387163		10V Fed	n =	1 trial x 12 larvae	10V Fed vs 10V Starved	p =	0.704786
							20V Sucrose fed	n =	1 trial x 8 larvae					15V Fed	n =	1 trial x 12 larvae	15V Fed vs 15V Starved	p =	0.809673		15V Fed	n =	1 trial x 12 larvae	15V Fed vs 15V Starved	p =	0.438578
														20V Fed	n =	1 trial x 11 larvae	20V Fed vs 20V Starved	p =	0.330042		20V Fed	n =	1 trial x 11 larvae	20V Fed vs 20V Starved	p =	0.136037
							Figure S3h			Two-tailed T-test				1V Starved	n =	1 trial x 13 larvae					1V Starved	n =	1 trial x 13 larvae
							1V Fed	n =	1 trial x 10 larvae	1V Fed vs 1V Starved	p =	0.188021		5V Starved	n =	1 trial x 25 larvae					5V Starved	n =	1 trial x 25 larvae
							5V Fed	n =	1 trial x 10 larvae	5V Fed vs 5V Starved	p =	0.289156		10V Starved	n =	1 trial x 13 larvae					10V Starved	n =	1 trial x 13 larvae
							10V Fed	n =	1 trial x 10 larvae	10V Fed vs 10V Starved	p =	0.580717		15V Starved	n =	1 trial x 12 larvae					15V Starved	n =	1 trial x 12 larvae
							15V Fed	n =	1 trial x 10 larvae	15V Fed vs 15V Starved	p =	0.8085		20V Starved	n =	1 trial x 12 larvae					20V Starved	n =	1 trial x 12 larvae
							20V Fed	n =	1 trial x 9 larvae	20V Fed vs 20V Starved	p =	0.598805
							1V Starved	n =	1 trial x 9 larvae
							5V Starved	n =	1 trial x 17 larvae
							10V Starved	n =	1 trial x 8 larvae
							15V Starved	n =	1 trial x 8 larvae
							20V Starved	n =	1 trial x 8 larvae

[truncated: 7 more sheets: Figure S4, Figure S5, Figure S6, Figure S8, Figure S9, Figure S10, Figure S11]
