# Supplementary material for: Feeding state-dependent neuropeptidergic modulation of reciprocally interconnected inhibitory neurons biases sensorimotor decisions in Drosophila
Source: Nat Commun. 2025 Sep 2;16:8198. doi: 10.1038/s41467-025-61805-y (PMC12405588; doi:10.1038/s41467-025-61805-y)
Supplement: Supplementary file 4 — Source Data 1-6 [file 41467_2025_61805_MOESM4_ESM.zip › Supplementary Tables_Final Revisions/Source Data 6 - Calcium imaging.xlsx]

## Sheet: Fig.2
	Time series raw fluorescence control																	Time series raw fluorescence control																Response dF/F
	Fed																	Fed on sucrose																	Mean	SEM
Trial 1	8.231	8.345	8.206	8.739	8.672	15.623	29.263	30.564	30.444	29.177	27.201	22.353	16.024	12.835	10.41		Trial 1	4.434	4.844	4.946	4.871	5.119	10.394	15.652	15.406	13.758	13.923	14.468	10.589	8.813	7.403	6.032		Fed	1.38143	0.121475
Trial 2	9.326	9.192	9.197	9.477	8.788	19.724	31.099	31.428	30.583	29.791	28.413	22.991	17.176	13.35	11.738		Trial 2	4.568	4.71	4.788	4.705	4.736	9.144	15.516	16.065	14.735	14.332	13.244	15.684	9.056	7.645	6.728		Fed on sucrose	1.54257	0.0666322
Trial 3	8.831	8.815	9.034	9.028	9.637	20.569	32.64	33.088	31.571	30.441	32.291	22.915	17.212	13.048	10.912		Trial 3	4.847	4.822	5.204	4.918	4.848	8.403	14.65	15.574	13.707	14.727	13.438	14.616	9.239	7.869	6.613
Trial 4	8.294	7.833	7.597	8.105	7.812	10.52	13.733	13.791	16.078	15.859	15.227	12.612	10.594	9.154	8.457		Trial 4	5.069	5.347	4.838	5.259	4.619	9.908	15.351	17.621	17.538	17.301	16.821	11.754	17.463	8.474	7.867
Trial 5	4.671	5.551	6.091	6.514	6.895	10.159	15.091	17.147	16.825	17.138	17.812	13.751	11.031	9.6	8.199		Trial 5	6.324	7.328	7.122	7.413	8.661	16.072	23.922	23.504	24.609	25.007	24.222	16.444	13.577	11.014	9.543
Trial 6	6.255	6.664	6.423	6.037	6.687	10.64	15.735	16.533	18.206	17.364	16.599	13.442	11.019	9.131	8.807		Trial 6	6.212	6.188	7.053	6.091	5.499	7.325	10.605	11.66	12.134	11.798	11.556	7.992	6.837	5.784	4.707
Trial 7	3.75	3.71	4.019	4.471	4.71	7.892	10.326	8.983	8.233	9.699	7.325	6.263	4.629	4.524	3.932		Trial 7	2.942	2.952	3.142	3.001	2.996	5.029	7.395	8.179	8.149	8.523	8.867	6.763	4.999	4.291	3.498
Trial 8	4.915	4.09	4.435	4.055	4.404	7.831	11.696	11.858	10.903	11.109	9.643	12.023	6.233	5.512	4.541		Trial 8	3.802	3.68	3.631	3.404	3.53	5.994	8.711	9.469	9.674	9.455	9.128	6.141	5.375	3.938	6.938
Trial 9	3.613	4.297	4.535	4.42	4.216	7.205	9.427	9.369	9.442	8.781	10.131	6.413	5.255	4.153	3.956		Trial 9	3.508	3.581	3.59	3.983	4.295	6.67	9.599	11.374	11.162	10.787	10.283	11.684	6.946	6.187	5.334
Trial 10	8.382	8.549	8.344	9.45	8.829	11.348	11.927	12.065	13.437	13.285	13.024	11.807	11.328	10.109	9.825		Trial 10	12.476	12.697	12.449	11.89	10.784	15.542	19.457	19.536	20.354	19.412	20.387	16.01	12.84	10.658	10.086
Trial 11	13.375	10.211	9.883	10.578	9.95	11.908	13.755	13.846	14.429	14.679	14.783	13.381	12.394	11.814	10.197		Trial 11	6.993	7.052	7.516	7.062	8.622	15.513	21.13	20.674	20.703	20.032	18.955	20.891	13.404	11.842	10.793
Trial 12	9.673	9.643	9.997	9.533	10.254	11.118	12.871	12.479	12.97	13.444	12.361	11.86	13.347	10.929	10.675		Trial 12	8.306	7.852	7.773	7.936	8.073	16.113	21.357	21.805	21.43	21.115	20.001	15.764	20.889	12.186	11.016
Trial 13	2.465	3.043	2.956	2.689	2.443	2.644	2.524	5.019	5.521	5.037	4.899	3.745	3.14	2.687	2.627		Trial 13	4.362	4.952	4.349	4.206	4.374	9.236	11.87	12.162	11.812	11.816	10.96	7.517	5.335	4.186	4.011
Trial 14	3.286	3.688	3.732	3.81	3.655	5.369	6.21	5.789	5.364	5.201	4.811	3.818	3.129	2.871	2.497		Trial 14	4.133	4.606	4.409	4.495	4.174	10.283	12.708	12.372	12.124	11.751	10.776	7.329	5.514	4.744	4.325
Trial 15	2.017	2.204	2.152	1.961	2.272	4.093	5.13	5.292	5.319	5.375	4.899	3.581	2.903	2.679	2.406		Trial 15	3.655	4.476	4.645	4.644	4.695	10.022	11.964	12.01	12.804	12.017	10.93	7.623	5.873	4.827	4.45
Trial 16	5.527	5.8	5.731	6.058	6.088	14.798	17.82	17.829	17.73	16.812	16.296	10.145	7.493	6.641	6.358		Trial 16	4.12	4.54	4.408	4.615	4.699	7.697	10.411	10.389	10.455	10.243	8.748	5.912	4.329	3.442	3.191
Trial 17	6.69	6.829	6.496	5.709	5.91	14.156	18.245	17.668	16.085	14.929	14.315	9.046	6.384	5.06	4.631		Trial 17	5.248	4.825	4.853	4.64	4.531	7.775	10.315	10.497	11.198	11.42	10.271	7.174	5.065	4.378	3.804
Trial 18	4.845	5.959	5.664	5.649	6.304	10.997	14.286	14.022	14.172	14.786	13.815	8.228	5.14	4.645	3.762		Trial 18	8.086	8.171	7.488	7.338	7.465	14.803	21.527	22.263	21.625	20.845	18.487	12.156	9.211	8.091	7.062
Trial 19	6.574	6.847	6.693	6.809	6.99	9.321	10.371	9.889	11.268	10.828	10.502	7.82	6.75	5.118	5.743		Trial 19	5.365	6.774	6.538	7.194	7.334	13.441	14.979	14.15	15.458	15.129	14.312	9.061	6.359	5.248	5.704
Trial 20	6.397	6.456	7.477	6.229	6.206	9.525	11.324	13.485	12.321	12.36	12.033	9.129	7.399	7.377	7.155		Trial 20	5.163	6.168	6.196	6.223	6.832	12.763	14.647	14.58	13.705	15.115	13.55	8.761	6.854	5.838	5.27
Trial 21	6.121	6.93	6.907	6.758	6.532	9.585	12.783	12.928	12.845	12.533	11.338	8.17	6.487	6.17	6.141		Trial 21	6.11	6.83	6.433	7.53	7.878	14.531	16.546	16.853	17.388	16.95	16.481	11.341	10.058	8.178	6.555
Trial 22	2.198	2.792	2.676	2.733	2.901	7.492	9.133	8.964	8.896	8.546	7.578	5.017	3.672	3.171	2.715		Trial 22	1.587	1.839	2.011	1.932	2.051	4.816	5.754	5.736	5.649	5.54	5.136	3.42	2.47	2.178	2.038
Trial 23	1.912	2.442	2.783	2.551	2.718	7.106	8.484	8.728	8.734	8.711	7.802	5.087	3.476	2.836	2.738		Trial 23	1.807	2.373	2.447	2.419	2.462	6.103	7.126	6.957	7.07	6.577	5.896	3.851	2.717	2.149	2.271
Trial 24	1.818	2.373	2.228	2.117	2.387	6.134	8.296	8.535	8.331	8.161	7.512	4.92	3.519	2.626	2.626		Trial 24	2.196	2.806	2.887	2.799	2.488	5.095	6.646	6.624	6.457	6.368	5.887	3.986	2.712	2.346	2.142
Trial 25	3.193	3.817	3.469	3.615	3.654	8.122	10.555	10.605	11.101	10.957	10.072	6.666	4.702	4.084	3.789		Trial 25	3.616	4.42	4.113	4.283	3.938	7.222	9.27	10.07	10.512	10.382	8.998	5.561	4.233	3.869	3.963
Trial 26	4.073	4.371	3.799	3.52	3.345	8.883	11.706	12.096	11.315	11.479	10.396	6.478	4.739	4.325	3.898		Trial 26	3.202	3.424	3.771	3.671	3.74	7.15	8.736	8.783	9.12	8.799	7.853	5.431	4.292	3.759	3.406
Trial 27	3.901	3.928	4.774	4.792	4.452	8.401	10.943	11.588	11.189	11.429	10.71	7.325	5.684	5.058	4.617		Trial 27	2.356	2.98	3.052	3.27	3.227	6.9	9.334	9.769	9.729	9.209	8.319	5.776	4.52	3.909	3.466
Trial 28	4.575	4.315	4.101	4.062	4.651	9.863	11.559	11.166	11.126	11.207	9.581	6.892	5.45	4.457	3.887		Trial 28	2.806	3.049	3.36	3.174	3.125	6.243	8.063	7.927	7.365	7.043	6.277	3.831	3.169	2.643	2.459
Trial 29	4.302	4.804	4.606	4.719	4.386	9.422	10.729	11.221	11.103	11.278	10.153	6.974	5.163	4.492	4.09		Trial 29	2.467	2.87	2.832	2.956	2.955	6.364	8.726	8.492	8.281	8.114	7.177	4.653	3.351	2.912	2.541
Trial 30	2.993	3.507	3.57	3.517	3.556	7.38	8.738	9.139	9.468	9.458	8.143	5.059	3.989	3.433	3.894		Trial 30	2.659	2.965	3.108	3.238	3.102	6.234	8.915	8.835	8.36	7.978	7.218	4.745	3.428	2.927	2.56

## Sheet: Fig.3
	Time series raw fluorescence control																	Time series raw fluorescence control																Response dF/F
	Basin1 Fed																	Basin1 Fed on sucrose																	Mean	SEM
Trial 1	26.081	24.731	24.814	25.989	27.298	30.623	31.77	28.362	25.879	26.042	27.351	25.356	23.993	26.194	23.654		Trial 1	15.956	14.944	15.505	16.037	16.421	21.151	24.505	25.261	24.034	23.203	22.734	19.207	18.681	18.026	17.44		Basin1 Fed	0.41954	0.0438337
Trial 2	11.532	12.279	12.182	11.958	11.575	16.072	18.283	17.766	17.604	17.455	17.032	14.585	12.185	11.884	11.071		Trial 2	21.205	22.074	23.001	23.135	22.457	21.948	21.905	21.454	20.858	20.826	21.228	20.535	20.555	20.174	20.378		Basin1 Fed on sucrose	0.341208	0.0496546
Trial 3	9.984	10.155	9.393	9.631	9.166	14.355	13.254	11.464	11.268	10.298	9.884	8.817	8.656	9.014	9.32		Trial 3	10.783	10.386	11.111	10.911	11.158	12.81	15.355	14.56	14.018	13.531	12.833	10.101	10.138	9.518	9.729		Basin2 Fed	0.26866	0.0584541
Trial 4	16.185	15.935	16.272	17.112	15.718	22.768	20.715	18.36	16.287	16.8	17.139	15.465	17.13	17.081	17.988		Trial 4	25.746	29.096	28.339	28.401	27.915	34.924	37.08	36.6	36.505	39.005	36.183	31.343	29.81	31.525	30.548		Basin2 Fed on sucrose	0.475016	0.0663062
Trial 5	23.027	23.668	24.161	22.37	23.012	39.28	37.53	37.543	35.892	37.071	34.413	27.188	23.016	22.892	22.228		Trial 5	21.352	20.904	20.779	19.726	19.335	23.171	34.253	36.462	36.753	34.758	33.479	24.911	22.651	19.851	20.522
Trial 6	12.931	13.847	12.455	14.201	14.27	18.205	21.128	23.834	23.862	20.878	21.118	18.988	18.867	19.245	18.204		Trial 6	22.531	21.639	23.027	23.234	23.654	24.903	27.425	27.742	26.22	27.108	27.366	25.345	24.109	22.643	22.965
Trial 7	25.711	26.622	27.283	27.311	27.701	33.247	35.199	34.203	34.188	32.977	32.012	26.165	25.484	25.913	24.862		Trial 7	18.722	19.675	17.994	14.496	14.245	19.797	19.938	18.302	17.896	16.762	16.216	14.041	12.667	12.161	12.306
Trial 8	13.987	13.657	14.117	13.301	13.849	18.494	19.332	18.744	18.088	17.458	15.817	12.867	11.707	11.599	11.846		Trial 8	28.912	28.329	27.277	28.312	26.646	33.877	37.568	38.264	37.453	36.034	36.502	30.776	28.487	27.897	27.604
Trial 9	12.863	12.753	12.634	13.42	13.498	23.258	20.83	17.883	18.197	16.875	15.195	13.556	12.261	12.825	13.956		Trial 9	7.939	7.417	7.7	7.367	7.409	9.257	10.609	10.202	9.523	10.137	9.426	7.985	7.011	6.454	7.039
Trial 10	14.319	13.597	13.651	13.466	13.224	20.696	24.524	25.163	24.244	23.504	22.476	15.323	14.014	13.583	13.719		Trial 10	6.928	6.924	7.196	6.848	7.032	10.197	10.272	9.916	9.887	9.886	9.787	8.005	7.568	6.725	6.768
Trial 11	21.49	20.974	20.944	20.994	21.191	23.126	25.586	23.883	22.54	23.622	22.146	22.104	21.702	20.37	21.691		Trial 11	9.639	9.67	9.477	9.914	9.071	11.515	12.607	13.299	12.128	12.152	12.245	10.098	9.997	9.388	10.311
Trial 12	5.4	4.715	5.033	5.558	5.236	7.762	8.852	9.363	8.557	7.724	7.214	5.733	5.604	4.945	5.016		Trial 12	9.845	10.205	10.531	10.847	11.62	17.595	18.809	15.806	14.318	12.669	11.947	11.063	10.264	10.12	9.414
Trial 13	6.831	6.533	6.851	6.509	7.011	11.235	10.682	10.194	9.774	9.087	9.42	6.766	6.629	6.925	6.55		Trial 13	6.177	5.745	6.162	6.124	5.777	7.228	8.539	9.174	8.831	14.027	14.246	10.758	9.051	8.166	6.787
Trial 14	14.426	14.719	14.78	14.412	14.895	21.563	20.665	19.855	18.287	17.93	16.712	14.918	14.9	15.273	14.887		Trial 14	13.665	13.717	14.035	14.438	13.144	16.469	16.964	15.961	15.875	15.443	14.687	14.255	13.204	12.908	14.275
Trial 15	12.426	13.706	12.422	12.168	12.798	14.928	14.964	16.026	13.858	14.134	14.156	13.145	13.316	12.255	12.449		Trial 15	7.724	6.973	6.739	7.702	6.681	13.722	12.102	10.984	10.286	9.757	9.224	7.214	6.847	7.536	6.75
Trial 16	6.116	6.674	6.134	5.797	5.831	8.888	9.793	9.57	10.358	9.528	8.164	6.865	5.795	5.509	5.359		Trial 16	6.933	6.925	7.173	7.125	7.356	10.787	11.994	10.817	11.559	11.184	10.863	8.832	7.69	7.319	7.479
Trial 17	7.183	7.487	6.645	7.412	7.607	10.361	9.798	13.442	11.888	12.939	11.241	8.712	7.683	8.841	8.754		Trial 17	7.852	7.38	7.173	7.77	7.615	7.99	8.165	8.424	8.081	7.735	7.735	7.265	6.889	7.667	7.355
Trial 18	13.32	13.957	13.334	13.468	13.187	18.473	19.68	17.774	16.26	17.064	15.864	13.675	12.927	13.047	12.857
Trial 19	9.468	9.878	9.786	9.478	9.161	15.124	13.768	13.616	13.065	12.584	11.456	9.983	9.454	9.006	8.698
Trial 20	14.398	12.755	12.476	12.528	12.174	21.949	22.823	21.339	20.569	20.438	18.126	13.693	13.531	12.226	13.183
	Basin2 Fed																	Basin2 Fed on sucrose
Trial 1	12.214	13.263	13.3	13.323	13.626	14.073	28.274	42.065	43.322	38.977	30.184	26.558	22.201	19.934	17.302		Trial 1	22.473	21.71	23.075	23.932	26.316	27.902	28.761	28.208	26.256	25.711	23.179	22.398	21.485	21.481	21.22
Trial 2	16.12	14.994	15.284	15.088	15.167	15.897	39.496	36.458	32.797	27.58	22.843	24.685	19.485	18.977	19.193		Trial 2	18.811	21.185	19.16	19.518	21.045	19.946	22.686	26.516	24.686	23.853	22.309	21.891	21.326	20.121	19.565
Trial 3	18.698	19.725	19.836	19.607	18.344	16.12	27.795	25.115	22.403	22.283	22.485	21.629	20.82	23.348	21.506		Trial 3	19.258	19.009	19.613	18.3	18.329	18.315	19.244	20.903	20.451	20.261	21.075	20.481	20.275	21.133	19.843
Trial 4	21.033	24.158	20.971	20.645	21.414	21.353	28.258	25.612	25.552	23.942	24.111	22.305	22.735	23.979	22.198		Trial 4	18.321	18.904	17.768	19.166	17.454	19.07	19.606	19.148	20.445	19.94	20.385	19.028	19.162	18.258	18.327
Trial 5	18.028	18.103	17.339	19.087	17.96	18.258	22.932	21.087	20.807	19.97	19.944	17.582	18.028	18.831	17.791		Trial 5	20.076	21.039	19.814	20.239	18.633	19.557	19.99	20.465	23.966	23.722	22.655	21.49	21.281	19.58	20.549
Trial 6	15.243	15.972	16.522	17.047	16.029	16.284	16.485	16.81	16.406	16.509	16.257	16.084	15.563	15.722	15.836		Trial 6	28.302	28.552	29.595	29.679	30.708	31.808	37.306	40.306	38.347	35.812	35.28	32.783	31.022	29.39	27.944
Trial 7	21.52	20.033	21.424	21.163	21.157	22.817	64.015	63.238	52.454	46.437	38.33	29.062	25.113	23.306	22.399		Trial 7	24.866	26.671	26.605	27.512	26.418	25.124	34.137	41.366	37.384	36.581	34.509	33.045	31.985	30.683	29.944
Trial 8	23.256	23.115	22.611	20.858	20.009	21.634	26.74	45.959	43.153	35.787	33.489	29.419	25.54	23.318	21.228		Trial 8	29.163	27.24	26.444	27.941	27.933	28.855	36.503	41.044	42.426	45.794	41.283	36.453	34.089	31.858	30.188
Trial 9	17.005	17.805	18.08	16.121	17.721	17.261	40.111	44.179	37.53	32.302	26.722	24.068	21.103	19.962	21.027		Trial 9	28.814	28.342	27.543	27.52	24.385	26.612	30.533	37.11	38.754	35.81	33.125	32.388	30.215	28.228	25.041
Trial 10	19.766	20.682	20.509	21.682	21.232	20.284	25.717	31.032	26.04	22.693	23.34	21.245	21.239	23.064	22.358		Trial 10	23.688	25.452	23.816	24.674	25.089	20.885	20.692	23.587	25.231	25.679	25.627	25.066	24.89	25.375	25.036
Trial 11	11.627	11.36	11.36	11.529	11.455	11.394	11.836	11.842	11.826	11.618	11.991	11.563	11.74	11.715	12.007		Trial 11	18.89	18.818	16.371	18.827	17.995	17.38	61.043	55.315	48.737	38.642	34.573	26.807	22.48	18.902	18.311
Trial 12	13.158	13.261	13.342	13.323	13.115	13.339	13.457	13.202	13.712	14.186	14.488	13.931	14.556	13.848	14.219		Trial 12	14.249	14.559	13.565	14.369	14.846	16.516	34.233	37.55	32.248	29.968	25.844	21.648	18.898	18.447	16.791
Trial 13	14.772	14.925	13.797	14.288	14.681	15.243	15.423	15.783	15.469	15.42	15.002	15.139	14.578	14.915	15.32		Trial 13	17.982	18.173	19.099	17.35	16.541	19.645	37.632	33.989	30.078	26.272	26.516	21.41	19.512	19.279	19.067
Trial 14	16.091	15.931	15.401	15.994	15.21	16.114	16.788	16.856	16.492	17.106	17.445	16.981	16.548	16.355	15.994		Trial 14	19.269	17.912	17.353	16.964	18.679	20.808	59.997	60.86	49.755	39.062	31.795	28.248	24.257	21.779	21.328
Trial 15	10.878	10.568	10.739	10.984	10.421	11.598	12.861	12.357	12.695	12.618	13.062	11.615	11.37	12.024	11.651		Trial 15	21.757	21.037	18.276	17.582	18.904	20.061	36.199	33.142	29.177	25.773	23.023	21.008	19.42	19.114	17.235
Trial 16	31.675	30.96	31.825	29.372	29.291	28.204	27.74	26.527	24.156	26.251	26.418	27.159	32.349	29.011	29.777		Trial 16	10.395	9.74	11.286	10.841	11.081	11.682	20.596	19.136	15.097	14.531	12.451	11.339	10.56	10.246	10.272
Trial 17	23.264	24.914	25.328	26.446	25.388	26.464	31.919	40.179	40.298	35.41	31.414	29.502	27.524	25.62	23.524		Trial 17	14.434	12.678	14.419	11.863	10.632	12.985	22.545	20.737	17.87	15.62	15.13	12.15	11.247	11.772	10.657
Trial 18	23.287	23.777	23.036	22.2	21.968	23.065	27.658	33.176	33.554	31.192	29.527	29.238	24.057	24.551	23.318		Trial 18	12.053	11.287	11.863	11.821	11.091	12.442	15.205	14.178	14.413	14.794	13.815	12.318	12.399	11.502	12.22
Trial 19	29.581	30.489	28.864	26.607	24.854	24.381	27.766	29.341	29.659	29.136	29.854	27.775	25.749	24.59	24.284		Trial 19	10.393	10.996	10.532	10.69	11.49	11.028	16.081	18.843	20.224	18.41	14.641	12.946	12.908	13.184	12.589
Trial 20	26.107	25.7	25.824	25.37	26.758	26.718	39.039	50.421	53.799	53.704	51.646	44.009	39.79	37.131	33.578		Trial 20	8.682	8.9	8.745	8.861	8.835	9.864	21.089	24.899	24.805	19.066	18.128	15.055	13.077	11.605	10.524
Trial 21	8.887	8.542	8.923	8.833	9.163	9.045	10.512	10.974	10.296	10.255	9.951	9.767	9.505	9.097	9.789		Trial 21	15.383	16.648	16.604	16.385	15.818	29.384	51.652	56.328	57.141	49.021	41.72	34.376	29.488	60.171	106.94
Trial 22	9.367	8.972	8.841	9.853	9.032	9.051	9.26	9.322	8.802	8.59	8.083	8.108	8.202	7.788	8.117		Trial 22	14.284	14.513	14.203	14.049	14.297	13.613	13.572	14.193	13.612	14.108	13.52	13.6	13.844	13.791	13.681
Trial 23	9.177	9.4	9.345	9.752	9.418	9.413	10.133	9.919	9.579	9.486	9.476	9.209	9.472	9.146	8.545		Trial 23	18.706	18.565	20.152	19.404	18.082	24.562	36.485	37.462	33.2	29.7	28.925	25.428	25.657	23.114	23.751
Trial 24	10.872	10.902	10.277	10.985	10.395	11.099	10.877	11.202	11.001	11.673	11.288	10.91	10.789	10.944	10.394		Trial 24	19.354	20.106	19.541	19.58	18.81	19.524	20.615	19.602	21.073	20.629	20.774	21.159	20.542	20.468	19.928
Trial 25	9.198	9.508	8.822	8.933	8.664	9.338	10.091	9.789	9.84	9.371	9.186	8.846	9.12	8.768	8.962		Trial 25	19.411	19.667	20.029	19.933	20.288	21.81	34.297	34.715	32.898	30.235	27.68	23.808	23.322	21.446	21.594
Trial 26	14.368	14.156	13.5	14.459	14.636	15.858	36.074	42.338	38.789	32.222	28.633	23.857	21.108	18.245	17.102		Trial 26	21.401	19.945	19.821	20.785	18.793	18.581	22.481	19.346	17.776	18.313	17.573	17.373	15.019	16.311	16.3
Trial 27	20.438	17.025	16.75	18.048	16.788	15.617	33.643	44.179	37.136	34.736	29.146	26.285	21.765	20.804	19.322		Trial 27	12.205	11.918	12.864	12.074	12.099	12.386	12.955	13.214	13.124	13.004	13.006	12.971	12.416	12.673	13.003
Trial 28	14.57	14.891	16.646	16.149	15.308	15.167	31.43	36.36	38.414	28.379	28.037	23.749	22.029	18.638	18.696		Trial 28	8.285	8.255	7.732	8.03	7.359	7.38	7.679	7.639	7.544	7.667	7.336	7.721	7.924	7.359	7.386
Trial 29	13.302	13.707	13.545	13.697	13.183	14.239	16.764	17.869	15.243	17.427	17.144	16.052	15.587	15.414	14.732		Trial 29	11.471	12.398	11.521	12.128	12.221	11.247	12.37	23.422	37.818	31.736	25.76	21.749	20.5	17.028	16.792
Trial 30	14.362	14.771	14.524	14.884	14.305	15.061	16.002	17.902	21.505	20.158	19.215	17.05	15.828	15.443	15.442		Trial 30	14.566	15.177	14.799	13.793	16.152	16.345	15.521	14.59	14.188	14.586	15.071	14.499	15.687	14.253	15.348
Trial 31	19.748	20.262	21.359	21.586	32.333	35.505	30.819	26.102	24.678	22.275	21.867	21.797	20.916	19.752	20.558		Trial 31	20.067	18.693	23.64	24.788	23.582	23.371	26.325	31.561	28.01	28.747	29.04	24.249	21.321	23.005	25.464
Trial 32	13.6	13.2	13.583	12.683	12.68	14.38	19.018	19.597	19.013	17.577	16.271	15.685	15.379	14.982	14.087		Trial 32	21.542	25.836	22.635	30.635	36.49	33.051	41.214	33.939	36.687	42.437	36.402	33.28	25.436	27.157	36.644
Trial 33	15.266	15.866	16.219	16.177	16.196	16.799	17.454	17.691	17.628	16.97	16.529	15.666	16.16	16.319	15.566		Trial 33	19.442	17.815	17.448	18.004	19.294	16.928	23.016	27.109	24.934	25.367	54.774	57.733	47.613	39.873	35.63
Trial 34	13.601	13.065	13.232	13.354	13.182	14.189	16.275	16.425	15.851	14.925	15.205	14.24	13.329	13.884	13.761		Trial 34	15.716	15.838	15.607	15.725	15.95	15.708	16.78	16.376	16.728	16.052	16.336	16.427	16.124	16.785	16.379
Trial 35	15.024	14.926	14.702	15.024	15.453	15.738	16.321	16.238	16.192	15.601	15.646	15.143	15.97	15.265	15.398		Trial 35	17.908	17.202	16.809	19.231	18.318	16.743	18.2	20.184	21.013	22.706	20.542	18.699	18.722	17.084	17.185
Trial 36	14.617	14.547	14.683	15.4	15.309	15.381	15.797	16.005	15.541	15.602	15.507	19.919	18.245	16.795	16.156		Trial 36	13.503	13.903	14.483	12.803	14.103	14.343	17.171	18.499	17.24	18.122	16.923	15.985	15.409	15.199	14.819
Trial 37	16.189	15.722	15.861	17.565	16.646	17.617	16.794	17.326	26.282	28.189	24.627	22.206	19.402	19.4	19.513		Trial 37	17.676	15.482	14.253	14.328	14.244	16.243	23.286	26.912	26.435	28.098	28.646	25.608	21.439	20.231	19.076
Trial 38	16.682	17.353	16.653	17.233	17.556	16.534	17.218	17.372	17.737	17.547	17.378	17.168	17.306	17.702	17.146		Trial 38	18.209	19.216	18.764	19.533	19.138	18.536	20.625	26.834	25.424	26.841	25.373	22.16	20.465	20.001	18.996
Trial 39	16.185	16.549	16.207	16.146	16.318	16.798	16.943	16.726	16.61	16.722	16.451	16.211	16.623	16.491	16.322		Trial 39	18.549	17.787	18.225	17.924	16.631	13.699	14.294	16.033	19.798	21.295	19.285	19.292	18.837	18.794	18.422
Trial 40	17.485	18.155	18.296	18.165	18.095	18.44	17.499	16.996	17.582	17.175	17.749	18.511	18.09	18.396	17.943		Trial 40	19.38	19.621	18.08	18.869	19.091	18.989	20.946	21.676	21.546	21.199	20.592	19.744	18.507	18.677	17.645
Trial 41	16.5	16.94	16.158	15.839	15.457	15.105	15.43	15.161	15.398	14.596	15.197	14.976	14.912	14.396	14.545		Trial 41	16.872	18.196	17.189	17.521	18.148	18.232	35.409	39.036	34.081	30.627	27.942	25.543	21.994	20.146	19.686
Trial 42	22.279	21.21	20.479	20.25	20.981	21.085	20.092	19.977	21.897	21.391	20.665	20.382	18.706	19.779	20.036		Trial 42	16.993	17.153	17.464	17.697	17.765	21.701	38.195	39.067	35.62	32.249	27.969	25.195	21.62	21.411	19.893
Trial 43	12.306	12.001	11.663	11.795	11.859	12.044	12.415	12.809	12.845	12.28	12.635	12.458	12.702	12.737	12.601		Trial 43	19.074	20.877	21.487	22.019	21.107	22.843	41.624	40.768	36.929	30.447	27.391	24.583	21.752	20.442	19.789
Trial 44	19.809	19.719	20.151	19.958	19.042	20.651	20.181	20.518	20.374	20.493	19.968	18.736	21.402	19.79	21.436		Trial 44	19.148	18.357	19.364	19.204	18.828	20.053	35.853	40.632	39.2	36.118	33.937	30.173	27.104	24.855	23.373
Trial 45	16.478	17.204	17.085	19.317	19.501	20.111	19.796	18.654	18.436	18.551	18.406	17.987	17.797	17.907	17.536		Trial 45	19.485	19.938	18.624	19.507	18.792	18.584	31.54	36.335	36.218	33.071	30.818	29.846	25.891	24.776	23.298
Trial 46	8.719	8.346	8.82	8.517	8.685	8.8	8.691	8.813	8.775	8.884	8.684	8.948	8.767	9.123	9.224		Trial 46	10.517	10.964	11.47	11.251	10.528	11.437	33.801	33.812	28.969	25.135	20.533	17.336	13.286	12.548	11.307
Trial 47	9.643	9.757	9.463	9.661	9.725	10.016	9.922	10.343	9.974	10.6	10.366	10.393	10.629	10.588	10.74		Trial 47	10.36	10.194	10.161	9.139	10.459	11.5	24.916	23.636	25.957	21.394	18.551	15.323	12.15	11.96	10.151
Trial 48	12.482	12.546	12.187	12.609	13.045	12.982	12.981	12.433	13.355	12.787	12.473	12.571	13.009	12.822	12.529		Trial 48	12.746	12.091	11.931	11.511	10.539	13.173	35.434	37.702	32.538	25.74	21.687	19.082	15.738	14.655	12.307
Trial 49	12.025	12.097	13.699	13.142	12.938	13.514	12.289	12.074	12.152	12.674	12.636	13.08	12.658	12.606	12.972		Trial 49	9.78	10.108	10.432	10.328	10.118	14.312	29.378	28.706	23.751	21.389	17.239	15.448	13.209	11.568	11.111
Trial 50	11.032	10.91	11.006	10.285	10.051	10.725	10.665	11.303	11.23	10.782	11.275	11.636	11.354	11.528	10.92		Trial 50	13.509	14.62	15.146	13.282	16.018	15.131	28.732	38.865	33.131	29.059	23.236	18.633	14.41	13.904	10.915
Trial 51	14.036	14.028	13.507	15.345	14.522	14.54	15.212	15.488	15.521	14.774	14.507	13.689	15.503	16.233	14.841		Trial 51	11.314	10.949	12.98	13.935	12.562	13.834	15.526	17.123	17.846	16.025	16.058	14.304	14.143	12.374	13.133
Trial 52	13.743	13.948	14.811	14.14	13.901	14.504	14.698	13.861	14.022	14.07	13.197	13.866	13.567	14.041	14.354		Trial 52	11.454	12.094	11.267	12.156	10.913	12.348	13.364	18.677	20.313	18.496	16.596	13.631	13.557	12.979	11.596
Trial 53	13.571	13.488	13.74	13.981	13.855	14.16	14.376	14.298	14.641	14.978	14.524	14.458	14.213	13.857	13.414		Trial 53	10.21	9.738	10.363	11.261	10.803	11.325	13.415	12.561	12.119	13.062	12.112	12.426	11.157	11.553	11.415
Trial 54	19.286	19.838	17.678	17.985	20.046	20.469	20.763	24.324	21.236	20.288	19.986	20.379	19.817	20.242	18.865		Trial 54	10.211	10.047	9.792	9.606	11.495	10.751	10.898	11.957	11.333	11.558	11.659	12.088	11.223	10.708	10.354
Trial 55	17.395	18.676	18.611	19.071	18.96	19.706	21.58	20.086	20.836	19.91	19.898	26.807	25.469	23.284	21.752		Trial 55	13.742	12.998	12.943	12.972	13.032	13.214	14.089	14.155	14.977	14.871	14.077	13.214	13.227	13.75	12.902
Trial 56	18.348	17.743	17.445	18.671	17.803	15.234	25.226	30.232	23.407	21.267	24.345	20.226	19.755	18.402	18.887		Trial 56	15.045	15.477	14.86	15.703	16.013	16.914	27.297	29.475	28.222	23.197	21.134	19.01	17.53	17.511	16.495
Trial 57	15.329	14.577	15.392	14.479	14.992	17.636	27.762	24.995	23.407	22.395	18.452	18.379	18.984	16.13	16.994		Trial 57	13.822	14.651	15.142	14.322	16.212	14.449	17.604	16.077	15.107	15.71	15.643	15.758	15.567	15.863	14.911
Trial 58	17.683	15.077	18.311	17.209	17.442	15.19	32.842	38.466	35.388	31.255	28.35	23.083	20.794	18.453	17.944		Trial 58	13.152	14.516	13.339	13.336	12.983	14.288	17.315	18.739	14.579	15.482	12.787	13.711	13.832	14.005	15.138
Trial 59	18.006	19.008	20.369	19.09	20.731	18.915	33.436	51.237	49.798	42.358	38.988	29.325	25.732	24.103	19.37		Trial 59	17.357	17.373	17.001	17.414	16.159	18.467	19.731	19.355	17.075	16.779	18.57	17.639	17.609	16.987	18.471
Trial 60	14.321	13.407	13.865	12.151	12.855	13.74	15.836	15.584	15.027	14.78	13.718	12.583	13.52	15.595	15.573		Trial 60	16.806	16.669	16.983	17.121	18.597	20.621	18.854	18.707	19.02	19.424	18.573	17.007	17.341	18.064	17.446

## Sheet: Fig.4a-h
	Time series raw fluorescence control																	Time series raw fluorescence control																Response dF/F
	Griddle-2 Fed																	Griddle-2 Fed on sucrose																	Mean	SEM
Trial 1	7.55	8.775	7.737	8.924	8.694	36.233	32.919	26.838	21.739	18.298	14.43	11.459	10.029	8.71	8.248		Trial 1	16.218	15.652	14.288	14.995	16.118	19.5	21.491	21	18.536	22.187	21.014	18.375	15.827	16.064	15.434		Griddle-2 Fed	1.15757	0.239221
Trial 2	16.957	13.495	12.883	11.098	10.781	30.807	26.758	25.397	31.747	26.548	17.735	13.521	13.048	14.318	14.065		Trial 2	4.403	4.485	4.466	4.54	4.523	4.533	4.527	4.541	4.594	4.569	4.463	4.337	4.343	4.377	4.398		Griddle-2 Fed on sucrose	0.326987	0.129049
Trial 3	11.868	10.816	10.042	9.86	9.347	17.513	23.087	19.915	17.623	15.003	13.341	11.338	9.517	8.777	10.976		Trial 3	8.026	7.163	6.714	6.683	6.931	5.824	5.117	5.243	6.004	5.231	14.809	12.757	11.738	9.661	10.529		Handle-B Fed	0.405616	0.0664
Trial 4	6.007	6.098	6.392	6.379	5.856	13.032	16.642	12.118	13.253	10.634	9.34	7.407	5.946	4.258	4.934		Trial 4	15.755	20.268	18.555	21.924	20.558	34.188	33.772	29.083	22.277	22.156	15.886	12.42	12.481	13.606	14.16		Handle-B Fed on sucrose	0.882292	0.0881619
Trial 5	12.677	12.277	12.255	10.57	9.833	10.693	12.392	11.576	9.664	11.361	12.491	12.871	10.733	14.242	13.558		Trial 5	11.039	9.49	11.264	14.5	12.872	12.947	17.442	16.521	16.105	23.243	20.312	19.437	16.607	14.788	14.835
Trial 6	8.702	8.732	7.528	7.49	7.322	31.367	30.824	23.545	18.219	14.893	12.111	9.362	7.875	6.779	6.549		Trial 6	8.874	8.721	8.678	8.525	8.699	8.458	8.586	8.779	8.462	8.642	8.878	8.865	8.819	8.568	8.872
Trial 7	9.985	11.412	9.284	10.325	10.596	25.787	29.924	27.116	25.236	21.526	18.487	14.199	11.45	10.452	11.493		Trial 7	9.029	12.44	12.224	11.154	12.795	17.655	18.247	21.985	17.57	16.217	13.651	11.865	14.805	11.509	10.961
Trial 8	13.688	12.447	12.33	13.121	12.258	12.983	29.748	26.928	23.04	22.263	20.654	20.729	15.765	15.893	15.33		Trial 8	9.107	9.71	11.177	13.205	14.276	18.647	18.935	15.941	13.16	11.529	10.199	9.27	10.268	10.077	8.678
Trial 9	9.512	9.184	9.46	11.071	11.412	33.409	36.817	27.917	21.315	17.875	13.814	10.866	8.425	8.48	7.135		Trial 9	7.247	6.959	6.15	8.471	7.954	9.575	9.085	9.173	8.656	7.757	8.401	7.808	8.123	7.473	7.641
Trial 10	5.266	5.401	5.148	5.293	5.279	5.253	5.258	5.281	5.592	5.365	5.553	5.54	5.502	5.403	5.379		Trial 10	7.096	7.582	6.822	6.778	6.256	15.853	20.894	15.845	13.986	12.189	11.163	8.564	6.536	6.878	6.705
	Handle-B Fed																	Handle-B Fed on sucrose
Trial 1	18.595	15.938	18.858	17.349	17.244	18.479	22.491	23.54	23.851	23.237	22.649	20.819	19.247	18.652	17.597		Trial 1	9.715	9.735	9.221	8.766	10.12	10.911	19.002	17.424	15.511	12.139	10.705	10.697	9.694	9.928	9.88
Trial 2	8.291	8.039	8.378	8.682	8.138	10.477	11.602	10.078	9.788	9.462	9.475	8.193	8.786	8.748	8.697		Trial 2	8.852	8.88	9.407	9.421	9.289	16.353	25.112	24.183	21.239	18.772	16.688	13.509	10.968	11.136	10.489
Trial 3	12.456	12.319	12.715	12.706	12.668	13.59	14.235	14.13	13.759	13.096	13.677	12.335	12.915	13.521	12.467		Trial 3	4.833	4.751	4.423	4.576	4.959	10.965	14.632	15.968	14.353	15.252	13.673	10.811	7.367	5.665	4.972
Trial 4	11.152	12.136	11.898	11.963	11.996	12.077	11.683	11.802	12.149	11.822	12.21	12.735	11.901	11.94	11.529		Trial 4	9.907	9.544	11.077	10.211	10.467	11.357	15.618	13.87	12.302	12.119	10.737	10.468	10.076	10.549	10.499
Trial 5	6.23	6.115	6.077	6.034	6.028	6.348	6.512	6.869	6.901	7.136	6.788	6.39	6.055	6.325	6.47		Trial 5	8.421	7.709	8.521	7.86	8.305	11.367	18.598	18.775	16.651	14.112	12.313	10.246	8.639	9.336	8.362
Trial 6	9.515	9.848	9.071	9.256	9.314	15.356	15.486	11.091	9.658	8.673	8.636	8.319	8.916	7.947	9.494		Trial 6	14.254	13.716	13.745	14.3	13.657	22.485	39.804	35.723	29.56	24.162	21.917	17.621	14.73	14.393	14.419
Trial 7	8.442	8.267	8.829	8.438	8.727	10.27	13.18	13.706	13.885	14.779	14.148	11.407	11.034	11.006	10.696		Trial 7	5.349	5.361	5.375	6.32	6.143	8.454	14.26	13.281	10.651	9.095	8.248	6.543	6.034	6.301	5.852
Trial 8	7.316	7.354	7.303	7.452	7.707	11.256	13.818	12.493	11.936	11.344	9.855	8.988	8.241	8.24	7.842		Trial 8	7.176	7.127	7.01	7.271	7.39	9.965	17.383	16.738	14.546	11.833	11.183	9.154	8.012	8.001	7.719
Trial 9	8.759	8.804	8.882	8.051	9.17	10.853	18.698	20.179	16.179	14.464	11.843	10.427	9.799	9.836	9.53		Trial 9	8.838	9.194	8.878	9.401	8.4	15.908	22.414	20.895	18.927	15.881	15.06	12.031	10.825	9.234	9.461
Trial 10	20.792	24.346	25.852	22.063	21.177	29.387	32.422	28.771	26.55	27.366	24.99	22.564	22.919	22.747	23.195		Trial 10	9.071	8.751	9.091	8.783	8.604	8.75	21.083	22.974	20.209	16.03	13.536	11.79	10.415	10.003	9.472
Trial 11	5.589	5.632	5.356	5.225	5.635	6.926	9.001	8.637	7.306	5.922	6.275	5.27	4.821	4.372	4.187		Trial 11	7.161	7.833	7.924	7.099	8.08	12.04	14.707	11.009	9.017	9.373	9.463	7.786	8.601	8.977	7.522
Trial 12	6.483	6.426	6.489	5.992	6.007	7.658	11.106	10.085	8.471	8.304	7.195	6.488	6.147	5.879	5.956		Trial 12	8.648	7.897	8.331	7.711	7.214	12.126	17.453	14.983	11.358	10.517	8.5	7.273	7.164	8.286	8.094
Trial 13	3.062	3.215	3.023	3.106	2.927	3.113	3.35	3.368	3.248	3.186	3.36	3.048	3.049	2.942	2.933		Trial 13	8.448	7.373	8.897	8.196	9.338	14.44	19.916	15.743	13.766	12.471	11.335	10.042	8.975	9.607	8.676
Trial 14	5.574	6.638	6.14	6.192	6.255	8.863	12.348	9.745	7.568	6.442	5.53	5.841	3.908	4.086	3.873		Trial 14	4.539	4.68	4.491	4.958	4.207	6.413	6.238	5.537	5.368	4.013	4.794	4.68	4.476	4.221	4.47
Trial 15	8.017	7.098	7.375	7.416	7.761	9.618	8.454	8.926	7.998	8.15	8.958	7.174	8.178	7.837	8.042		Trial 15	6.127	5.893	4.829	5.937	5.637	8.313	10.69	8.497	8.213	7.928	7.313	5.943	6.474	5.849	6.409
Trial 16	6.788	7.422	7.032	6.995	7.781	8.348	9.673	8.892	8.854	8.271	7.876	6.668	6.661	7.275	6.932		Trial 16	7.108	6.625	6.463	6.514	6.383	10.199	16.36	13.164	10.916	9.756	8.599	7.374	6.237	6.521	6.503
Trial 17	10.139	10.27	10.64	10.015	11.557	14.021	20.43	15.756	14.387	13.181	11.592	11.1	12.375	9.885	10.371		Trial 17	8.813	8.556	8.274	8.789	8.213	14.903	26.538	24.651	22.028	19.483	16.981	13.195	11.626	10.453	10.442
Trial 18	6.543	6.23	6.55	5.964	6.285	7.452	10.277	7.963	8.168	8.311	7.693	6.572	6.492	7.155	6.804		Trial 18	15.798	16.773	16.465	18.05	18.012	27.856	35.292	30.273	25.992	26.128	24.838	19.428	18.009	18.12	17.693
Trial 19	15.783	15.566	16.338	17.096	16.262	18.725	22.876	24.823	24.651	23.082	20.985	18.853	18.419	17.914	17.333		Trial 19	8.44	8.789	8.661	7.55	7.75	10.616	12.685	13.672	12.901	11.023	10.339	9.808	8.455	7.605	7.853
Trial 20	19.188	18.951	20.465	20.38	19.497	20.449	18.961	21.559	20.921	20.711	21.064	21.765	20.909	21.009	20.768		Trial 20	11.47	12.175	11.064	11.272	10.92	14.118	22.837	21.904	18.99	16.191	15.047	13.528	12.029	12.162	11.652
Trial 21	18.754	18.425	18.842	17.94	17.407	25.738	38.313	35.2	27.821	23.203	22.285	20.604	19.225	19.875	19.73		Trial 21	11.669	12.56	12.768	12.269	12.664	16.333	24.41	21.591	19.304	17.858	14.717	14.677	13.765	13.072	12.874
Trial 22	13.778	13.8	14.144	13.013	13.789	21.899	32.454	29.908	26.003	22.404	20.273	17.899	15.655	14.944	14.78		Trial 22	16.299	16.984	16.155	16.1	16.667	16.379	39.1	43.457	46.353	40.862	34.632	26.504	23.327	19.788	16.888
Trial 23	6.328	7.682	9.156	8.837	9.04	8.722	12.527	12.305	9.345	9.715	8.527	7.773	6.979	7.074	7.386		Trial 23	11.732	12.084	11.919	12.549	12.377	17.565	33.273	31.749	27.446	22.01	19.768	16.204	14.536	13.696	12.794
Trial 24	23.302	23.167	22.976	22.619	21.414	25.681	43.973	43.12	39.036	34.65	31.441	27.357	25.022	24.186	24.682
Trial 25	4.82	4.7	5.154	5.371	5.2	7.654	15.597	15.422	13.116	11.297	9.699	9.142	7.423	6.9	6.245

## Sheet: Fig.4k-n
	Time series raw fluorescence control																															Response dF/F
	Griddle-2 Fed, no Hb inactivation																																Mean	SEM
Trial 1	14.571	13.514	14.659	13.907	13.123	13.697	13.555	12.609	16.777	24.99	50.183	58.691	50.374	46.144	40.383	36.916	33.662	28.357	26.641	26.259	23.382	23.19	20.009	17.887	17.911	16.438	16.941	16.801	16.628	20.421		Griddle-2 Fed, no Hb inactivation	1.08968	0.096674
Trial 2	15.204	15.31	14.906	15.045	17.647	17.775	19.668	17.741	18.468	17.494	42.681	58.108	56.891	54.985	55.794	53.954	48.647	45.727	44.477	42.82	39.785	36.334	32.361	28.247	25.016	23.173	22.606	22.146	22.322	20.692		Griddle-2 Fed, with Hb inactivation	1.59475	0.159067
Trial 3	17.263	18.698	17.452	17.293	16.114	23.695	25.23	24.277	30.928	29.217	69.63	84.23	85.111	90.326	87.021	84.004	80.996	75.852	73.292	76.431	75.376	71.647	63.317	57.844	52.584	51.164	49.53	48.827	49.26	44.982		Griddle-2 Fed on sucrose, no Hb inactivation	0.631868	0.100633
Trial 4	19.903	18.544	19.495	17.817	19.33	16.946	17.4	13.598	16.33	22.698	33.136	42.321	47.672	49.555	57.928	56.421	52.85	52.416	51.052	49.48	47.838	44.071	39.701	36.609	32.544	29.265	18.333	22.452	21.879	25.379		Griddle-2 Fed on sucrose, with Hb inactivation	1.07174	0.12128
Trial 5	12.43	13.734	15.175	15.029	14.27	13.904	14.588	18.998	20.74	20.079	42.304	49.676	39.981	38.349	32.324	30.628	24.946	23.119	19.929	19.125	20.335	15.669	12.719	13.563	11.281	12.287	10.817	10.43	10.146	10.58
Trial 6	13.304	14.691	15.19	14.876	15.11	16.981	15.358	14.781	14.694	16.65	28.668	33.219	34.671	30.013	25.64	23.447	22.161	18.836	17.506	16.086	14.889	14.815	12.098	12.366	12.417	11.968	13.541	11.997	12.357	12.5
Trial 7	11.794	12.083	11.483	12.768	12.225	13.77	13.315	12.079	11.917	14.535	20.629	23.804	21.031	20.967	17.779	16.193	15.465	14.283	12.262	12.201	11.631	10.576	10.104	9.326	9.667	9.926	9.864	9.719	8.674	9.028
Trial 8	11.321	12.022	13.539	14.213	12.674	13.44	12.837	12.172	11.098	12.596	21.039	24.254	23.513	20.445	19.22	17.553	16.913	15.04	14.584	13.262	12.787	11.453	10.895	10.16	10.165	10.773	9.642	9.351	9.567	9.634
Trial 9	3.312	12.765	14.36	11.957	12.601	12.1	10.769	12.44	14.064	13.055	43.201	44.405	40.749	35.395	31.105	26.989	22.033	19.851	17.764	15.032	12.791	12.407	11.31	10.232	9.855	10.241	11.092	12.029	10.581	10.705
Trial 10	12.851	15.523	13.547	12.365	11.402	11.204	10.181	9.483	11.208	10.841	30.269	30.879	27.976	24.2	20.206	18.459	16.087	14.426	12.7	11.564	12.333	9.037	8.684	8.759	9.1	9.369	12.12	13.062	12.135	15.556
Trial 11	10.996	12.504	13.285	17.259	15.572	17.498	16.907	15.148	14.724	13.661	34.091	35.722	34.284	32.577	31.743	27.65	24.835	23.456	21.012	21.628	21.682	21.418	18.398	16.359	14.063	13.719	12.232	9.068	10.596	10.624
Trial 12	9.306	10.318	9.381	9.027	5.022	8.116	11.321	12.967	13.483	12.537	34.629	32.55	26.179	26.976	21.757	19.806	19.78	18.618	15.471	14.73	16.115	16.753	15.516	13.229	11.876	10.631	9.852	9.171	10.093	9.195
Trial 13	4.84	5.398	5.242	5.501	5.309	5.399	5.179	5.288	5.321	6.003	6.067	6.341	6.272	6.108	6.209	6.108	5.838	5.466	5.87	5.759	5.893	5.814	5.394	5.536	5.395	5.273	5.226	5.075	5.11	5.257
Trial 14	11.066	10.158	10.146	14.138	14.987	13.601	11.695	10.986	11.06	14.502	20.558	23.808	21.697	25.827	25.411	22.865	19.371	19.447	17.308	16.698	17.374	19.456	23.859	23.876	23.931	23.447	20.52	19.58	15.622	23.146
Trial 15	12.467	11.013	10.294	9.567	10.514	10.355	9.118	9.131	10.06	8.547	19.931	23.134	21.508	19.802	17.344	16.516	17.87	15.441	15.283	14.266	14.005	12.349	10.685	10.122	11.957	14.682	22.706	25.896	23.759	22.787
Trial 16	10.463	10.509	9.919	8.678	9.906	9.871	9.028	10.814	10.426	9.394	23.124	27.899	27.614	25.868	22.604	21.604	19.838	18.682	16.709	15.074	15.404	10.519	11.153	10.412	9.838	9.749	8.487	8.826	8.048	8.225
Trial 17	15.554	14.659	14.022	14.483	13.511	14.366	15.987	15.313	14.496	14.332	41.804	49.413	47.785	43.509	40.267	35.551	31.596	29.483	28.339	26.019	23.75	23.396	20.232	23.215	20.709	18.984	19.363	16.414	16.885	16.492
Trial 18	15.783	17.853	15.961	16.258	14.054	14.185	16.258	16.078	14.787	15.844	42.454	48.645	47.647	42.288	39.041	34.82	32.305	29.396	29.344	30.06	28.249	27.285	22.83	22.035	19.852	18.654	17.962	17.221	16.507	15.999
Trial 19	17.97	18.189	17.574	15.879	14.859	16.941	18.115	18.444	17.928	16.767	46.708	56.252	53.452	48.987	43.379	39.161	35.795	31.79	29.806	25.123	23.788	21.462	18.926	16.965	16.233	16.598	15.902	17.774	17.451	16.889
Trial 20	21.681	20.124	19.62	18.392	17.114	16.497	17.04	15.572	16.496	15.47	61.494	72.531	67.763	59.589	54.342	46.939	42.042	38.24	32.596	32.222	36.775	45.927	42.48	35.453	28.73	21.118	15.921	16.143	16.491	16.476
Trial 21	9.935	10.345	11.83	11.491	11.64	10.798	8.706	8.2	8.747	9.261	32.915	35.311	34.552	32.794	28.136	24.786	20.695	18.8	13.791	13.681	14.442	11.736	14.002	22.27	22.889	20.312	15.933	14.815	12.635	12.312
Trial 22	7.253	7.696	7.648	6.702	7.362	7.286	7.896	8.222	8.038	8.112	21.702	23.743	22.662	19.732	15.5	14.254	12.633	11.199	18.959	23.046	21.637	16.26	15.807	12.934	12.538	10.976	9.929	9.132	8.701	7.98
Trial 23	6.144	10.373	10.104	8.262	9.295	8.089	7.965	7.997	7.857	7.765	23.309	29.515	27.223	22.733	19.442	17.425	13.015	13.239	11.066	9.709	11.094	11.615	11.819	10.182	9.609	8.777	8.527	31.182	32.335	29.21
Trial 24	6.205	6.227	7.426	6.363	6.271	6.792	6.515	6.356	6.672	5.997	21.447	26.434	23.961	19.521	16.609	15.589	13.504	11.488	11.459	9.754	8.791	9.129	7.681	7.13	7.335	5.9	6.743	6.377	5.927	7.033
Trial 25	7.381	7.649	8.242	8.532	8.166	8.394	8.58	8.47	8.454	9.092	18.441	22.728	18.454	15.623	13.716	13.016	11.865	11.451	10.112	9.762	8.904	8.322	7.269	6.465	6.598	6.526	6.891	7.218	7.745	7.684
Trial 26	8.376	9.068	9.632	9.951	10.359	10.031	9.087	9.963	9.076	9.586	22.482	25.522	21.824	20.874	17.81	16.262	14.606	14.45	13.788	13.089	12.311	12.177	10.996	9.435	8.243	7.759	9.268	9.847	12.073	11.42
Trial 27	7.963	10.125	9.275	8.569	9.173	9.433	8.64	9.956	8.567	7.877	21.07	21.743	20.438	18.892	18.881	16.77	15.11	14.823	13.911	12.781	12.649	10.329	9.874	9.747	9.235	7.846	8.531	9.602	8.321	9.825
Trial 28	9.647	10.627	10.794	11.283	12.681	12.85	13.192	11.72	10.684	11.896	22.285	24.704	24.595	21.769	19.227	17.671	16.497	15.589	13.524	12.509	12.148	11.368	10.914	11.185	11.748	11.788	11.239	11.276	10.131	10.739
Trial 29	20.474	21.105	21.239	20.131	22.635	24.091	22.934	23.089	20.574	20.044	35.858	43.837	41.02	36.931	30.73	28.21	29.467	24.711	22.278	21.319	19.515	18.217	17.27	15.131	13.718	14.373	16.792	16.972	19.693	20.577
Trial 30	21.501	19.633	18.868	17.23	15.927	15.641	20.121	22.623	21.897	19.949	35.299	44.379	42.349	37.11	32.131	27.465	26.13	31.284	31.805	29.215	24.89	21.93	18.779	17.13	16.523	18.118	20.523	23.96	23.145	21.202
Trial 31	12.157	14.481	14.615	14.579	14.262	14.64	14.914	14.677	15.015	14.487	25.312	32.049	31.946	27.659	25.523	21.141	20.863	17.203	17.158	14.947	14.49	13.811	12.565	12.526	15.858	17.686	18.034	17.799	15.867	15.036
Trial 32	16.303	17.751	18.195	16.847	16.253	16.215	15.338	16.23	17.656	19.811	28.835	35.968	34.006	33.382	27.609	24.457	21.9	19.373	19.083	17.787	16.74	16.274	15.552	16.024	14.289	14.618	15.393	15.194	14.75	13.679
	Griddle-2 Fed, with Hb inactivation
Trial 1	9.872	9.355	10.71	9.402	9.07	10.046	9.612	9.989	8.813	8.967	35.282	36.666	35.757	32.866	31.633	33.279	32.616	30.747	27.456	25.748	23.296	20.923	18.623	15.47	13.59	13.007	11.293	11.306	9.738	9.886
Trial 2	12.779	11.771	10.501	10.167	10.767	10.219	10.17	9.681	19.722	18.36	42.9	42.063	38.365	35.259	33.148	29.112	26.287	22.938	20.521	20.143	17.435	16.239	13.835	13.408	11.35	11.39	10.862	10.517	10.622	9.383
Trial 3	15.987	14.766	13.979	12.896	11.694	14.503	14.489	13.87	13.015	11.777	34.849	37.519	33.67	36.594	37.8	34.912	30.918	28.955	29.175	28.683	26.109	23.107	19.805	18.357	16.528	14.462	14.521	12.783	12.577	11.615
Trial 4	14.74	14.869	15.054	15.641	15.108	15.02	15.596	14.411	14.143	15.132	39.571	42.232	42.998	38.748	35.805	33.733	31.451	29.093	24.622	23.481	21.285	19.128	19.011	22.506	22.88	21.755	20.122	17.708	17.424	16.218
Trial 5	13.538	13.348	13.13	12.689	13.058	14.987	13.979	13.318	13.285	22.313	32.53	29.939	23.841	24.81	28.994	27.072	24.863	21.007	19.92	17.896	15.472	17.716	16.119	15.095	18.482	18.533	22.759	22.184	21.372	19.454
Trial 6	6.083	7.665	7.149	6.65	7.66	7.53	6.751	6.258	6.154	5.609	29.143	28.411	26.889	25.117	21.459	19.437	16.699	15.87	13.341	13.083	10.971	9.101	8.013	7.647	5.759	6.298	5.926	6.055	5.034	5.02
Trial 7	9.145	8.654	8.469	8.585	8.482	8.709	8.011	8.318	7.244	8.851	24.82	25.524	24.232	21.297	18.964	16.232	15.09	13.886	13.159	12.914	11.316	9.686	8.601	9.162	8.701	13.044	12.692	10.617	9.226	8.753
Trial 8	10.105	10.03	10.612	12.152	12.319	10.732	11.982	11.129	9.776	8.31	23.66	27.895	25.071	23.877	21.557	19.055	17.598	16.415	17.916	16.821	15.372	13.144	11.909	10.424	10.052	9.171	8.419	9.379	9.402	8.7
Trial 9	8.071	8.593	8.89	7.11	8.174	7.274	7.089	8.668	8.741	8.144	57.706	56.973	53.562	49.016	47.765	41.693	36.524	31.673	29.16	25.617	21.802	17.31	14.353	12.493	13.76	11.609	10.917	10.104	10.211	10.147
Trial 10	9.809	10.389	11.06	10.285	10.024	10.751	9.743	8.933	8.586	8.456	59.67	58.673	55.214	48.963	46.278	39.963	35.836	34.187	29.662	25.7	22.516	20.44	18.791	16.689	14.649	12.556	11.501	11.074	10.532	9.862
Trial 11	15.246	12.539	12.804	10.668	9.745	9.336	8.77	9.447	8.961	9.702	61.712	61.579	56.64	52.246	47.275	40.745	34.884	31.041	27.11	23.904	21.255	17.233	15.516	12.912	12.039	10.431	11.575	10.014	9.195	10.847
Trial 12	9.755	10.941	10.163	9.247	8.554	9.034	9.71	13.119	12.112	10.98	51.958	53.38	49.005	43.739	40.505	34.857	31.369	28.447	25.742	22.547	19.295	16.846	15.549	19.399	17.025	15.552	14.455	13.733	13.208	12.145
Trial 13	7.752	9.241	8.811	8.549	8.826	7.827	7.69	7.831	21.044	20.759	29.975	31.776	28.637	28.484	22.097	17.936	13.98	14.873	13.519	10.752	10.958	9.178	9.144	8.693	8.442	8.052	7.772	9.709	7.69	7.162
Trial 14	5.97	6.785	7.787	7.791	8.56	7.988	8.043	8.319	8.067	8.818	17.259	22.89	23.535	20.663	18.28	15.87	15.106	14.274	13.122	13.11	12.072	11.368	9.671	9.635	7.683	8.11	7.07	7.575	7.787	8.13
Trial 15	6.44	8.066	9.946	7.844	7.673	9.198	7.288	7.28	7.911	6.272	13.16	16.296	16.895	11.689	12.673	11.198	11.226	9.409	11.93	9.903	8.206	12.28	11.611	10.054	8.261	10.502	9.101	10.047	9.268	7.222
Trial 16	8.13	8.353	8.174	6.39	7.468	9.114	8.416	8.244	10.249	7.958	13	16.208	13.844	13.771	12.774	13.234	10.79	10.751	11.33	9.018	11.657	8.818	7.868	7.945	9.974	8.148	8.236	8.023	8.278	8.2
Trial 17	11.769	13.799	13.574	12.689	11.713	13	11.568	11.699	12.678	11.26	37.065	51.915	51.689	47.889	41.15	39.365	36	31.775	27.586	24.784	21.19	18.509	18.257	17.649	15.197	15.456	14.432	21.316	25.364	24.689
Trial 18	18.313	19.345	17.767	19.593	18.297	17.595	17.246	16.627	17.438	18.142	44.994	52.397	51.311	45.127	43.042	38.208	33.553	32.074	29.928	27.677	25.564	23.152	19.242	17.858	16.308	17.412	15.863	16.072	18.103	16.708
Trial 19	11.443	10.928	11.663	13.291	13.32	12.27	15.729	16.941	16.199	14.901	40.798	53.356	52.016	46.642	41.821	37.44	38.128	34.034	30.042	25.412	24.183	22.135	21.534	18.047	17.825	16.418	15.401	15.808	14.967	14.063
Trial 20	15.341	14.67	13.292	14.005	13.183	12.597	12.715	12.434	12.367	12.279	42.14	55.651	53.029	47.563	41.944	37.494	35.373	30.251	28.067	25.395	22.186	19.506	17.981	17.593	16.136	15.179	14.682	14.423	14.717	16.673
Trial 21	7.572	7.487	8.029	8.732	6.772	6.748	7.344	7.856	7.532	7.826	22.704	26.614	23.841	21.311	18.077	16.264	14.733	13.071	10.974	10.142	9.33	7.936	7.336	7.651	5.895	7.029	7.593	6.08	5.867	5.779
Trial 22	6.324	6.206	6.617	4.938	6.592	6.329	7.478	9.901	9.984	8.334	18.8	21.97	23.283	21.041	17.879	15.727	12.714	12.442	10.601	14.574	13.805	10.91	10.405	8.02	11.994	11.44	10.011	9.224	7.968	6.718
Trial 23	5.727	7.185	6.141	6.381	6.136	8.134	7.913	7.336	7.084	6.759	13.98	20.826	21.227	20.544	16.966	16.119	14.734	13.161	11.987	12.113	8.76	6.456	5.264	5.341	5.143	5.493	8.7	8.704	8.524	9.524
Trial 24	3.979	4.486	5.705	4.625	3.864	4.482	4.4	4.899	4.493	5.268	8.804	14.035	11.133	9.137	8.666	7.17	8.077	6.94	6.524	6.469	6.549	5.469	5.809	5.836	5.187	5.196	4.839	5.042	4.715	4.912
Trial 25	12.604	13.785	12.893	13.684	13.413	13.102	12.685	12.608	17.557	16.561	38.832	47.673	45.878	41.273	38.431	32.863	29.781	27.4	25.295	23.63	19.777	18.997	18.127	15.706	15.209	14.982	13.602	13.564	14.403	12.8
Trial 26	12.672	13.212	13.47	13.587	12.381	13.183	13.834	13.626	13.625	12.872	37.971	49.057	49.362	44.216	39.934	37.326	32.367	29.696	27.517	24.328	21.595	20.362	19.17	18.421	16.476	16.755	15.732	14.221	14.572	14.674
Trial 27	17.521	17.884	16.3	17.23	16.598	16.669	18.318	17.659	17.825	16.191	38.219	50.964	47.936	44.941	40.013	35.592	33.273	29.991	26.116	26.446	23.645	20.882	19.942	18.365	16.68	15.894	15.174	15.188	14.865	14.361
Trial 28	18.099	17.422	17.44	16.239	15.281	16.621	18.985	19.921	19.352	19.266	38.943	48.359	47.746	44.865	41.931	38.739	35.827	33.522	30.809	28.572	25.18	21.976	20.947	19.479	17.969	16.956	17.165	15.715	16.955	15.885
Trial 29	15.187	13.508	13.945	14.062	10.753	11.608	13.453	11.57	12.613	11.555	27.975	29.689	28.874	25.232	23.979	21.017	19.16	16.74	18.911	18.275	18.008	14.966	14.5	14.089	11.821	12.419	12.385	13.2	12.447	13.002
Trial 30	18.814	17.917	15.496	17.026	17.146	14.068	14.987	13.634	14.28	12.873	23.709	30.07	29.277	26.89	26.878	23.164	26.849	24.854	23.335	21.958	18.39	18.167	16.499	16.183	14.631	13.227	12.551	12.452	11.692	11.845
Trial 31	12.841	15.572	16.495	16.421	15.644	13.393	16.343	14.45	14.137	14.042	27.948	37.988	35.078	32.268	29.264	25.895	25.715	24.367	22.155	28.468	24.846	22.091	20.081	18.74	16.602	15.294	14.44	14.042	14.679	13.266
Trial 32	11.061	13.178	12.421	12.332	12.438	13.733	12.308	11.878	11.539	13.858	43.888	52.043	53.281	48.201	42.804	39.993	34.515	33.44	30.264	30.378	30.854	26.176	22.264	20.656	19.094	18.464	15.531	14.911	14.086	13.585
	Griddle-2 Fed on sucrose, no Hb inactivation
Trial 1	23.316	27.051	26.753	22.89	28.66	25.52	23.534	27.017	24.489	28.811	41.869	42.956	38.217	35.953	32.293	28.447	28.806	26.806	29.681	28.076	25.923	23.47	20.553	25.938	25.711	21.816	22.549	21.13	20.48	18.116
Trial 2	22.532	22.731	21.992	24.571	25.82	22.893	22.568	21.61	22.752	27.435	36.84	36.531	37.081	34.051	31.852	30.275	29.869	25.529	26.93	25.286	22.53	22.367	21.636	19.197	18.618	16.022	18.204	18.127	21.377	20.252
Trial 3	25.488	27.878	25.445	24.306	25.401	23.4	20.795	18.153	17.887	18.243	30.225	32.001	32.148	32.141	32.999	29.66	27.751	26.768	27.186	24.027	22.383	22.658	21.745	19.961	22.589	22.069	24.09	23.928	21.285	20.581
Trial 4	18.087	18.706	20.639	19.14	18.207	19.184	22.106	25.434	22.408	20.745	27.652	30.792	28.702	28.884	27.541	24.265	23.024	23.552	22.529	21.948	27.629	26.139	27.79	25.719	21.202	20.612	18.615	18.74	19.802	20.546
Trial 5	8.095	7.704	8.236	8.143	9.091	8.116	8.844	8.785	7.892	8.09	22.169	28.513	25.645	24.295	21.348	19.647	17.718	16.221	14.446	13.271	12.649	11.043	9.08	9.294	8.299	7.451	6.532	6.324	6.049	6.13
Trial 6	6.048	6.309	6.422	6.895	5.903	6.15	7.298	6.47	6.414	7.348	26.824	29.468	27.148	24.024	23.302	20.433	19.276	17.189	15.919	15.211	14.008	13.279	10.101	8.52	8.933	7.623	7.578	7.332	7.11	6.675
Trial 7	17.623	17.854	17.323	16.401	16.987	14.698	14.065	15.591	15.199	13.982	37.901	38.035	36.659	33.396	29.892	24.717	22.433	20.226	17.781	16.571	15.257	13.008	11.537	10.119	9.1	8.255	7.821	7.687	7.513	6.1
Trial 8	11.507	11.656	10.248	9.862	9.362	8.684	8.873	8.399	7.879	8.125	29.454	32.283	31.791	27.511	25.33	21.935	18.548	17.496	15.92	14.634	13.527	11.855	9.422	8.228	8.279	8.961	8.172	7.226	6.245	6.749
Trial 9	15.553	17.166	19.473	20.478	20.403	20.478	19.88	19.348	19.438	17.739	29.612	34.997	34.468	32.999	30.842	28.15	24.407	21.963	20.628	19.059	18.419	21.703	24.088	26.43	27.318	25.487	24.194	26.984	22.342	22.194
Trial 10	18.323	19.174	17.257	17.265	17.988	18.429	17.26	17.447	14.958	17.373	27.923	37.451	37.168	35.927	31.959	30.257	27.833	26.148	23.502	22.93	20.91	19.856	19.202	18.096	17.54	16.816	16.488	16.346	20.244	28.253
Trial 11	17.776	18.325	20.236	19.81	20.948	19.607	18.567	19.753	18.881	17.75	26.213	36.905	34.472	33.468	30.207	27.004	26.056	24.774	24.338	35.119	37.697	34.649	30.924	26.346	24.736	22.615	25.064	23.271	21.326	21.786
Trial 12	18.815	18.835	17.634	17.871	17.584	15.876	16.369	15.649	14.924	16.415	22.904	31.564	31.992	31.743	29.094	27.715	25.076	23.767	23.478	20.373	19.796	20.029	19.098	19.327	18.681	18.91	17.267	17.416	17.342	16.195
Trial 13	13.209	14.843	12.904	12.793	13.05	13.737	13.061	12.709	14.152	12.718	13.154	12.34	47.824	45.319	38.584	35.584	30.103	28.304	28.791	25.277	74.77	73.017	66.271	61.153	58.934	53.706	52.879	49.233	42.972	35.707
Trial 14	12.962	14.122	13.262	13.26	12.927	12.647	11.89	13.4	12.917	12.924	12.949	12.02	12.005	12.872	12.95	13.34	12.359	12.522	12.976	12.272	11.92	12.191	11.831	12.229	11.701	11.698	30.783	29.201	27.741	25.813
Trial 15	10.057	10.499	10.805	10.774	10.893	11.172	10.415	10.903	11.643	11.127	10.682	10.499	11.41	10.593	10.618	10.945	10.979	10.894	10.918	11.778	11.258	11.506	10.236	10.687	10.791	10.845	11.724	10.538	10.908	11.507
Trial 16	13.19	13.908	14.44	15.92	14.313	14.101	14.093	14.779	16.655	14.904	14.102	13.504	13.981	12.735	14.003	13.686	12.967	13.702	13.196	13.856	13.631	12.297	12.622	13.417	11.872	12.029	12.445	12.841	12.825	13.109
Trial 17	7.579	7.705	7.847	8.091	7.564	8.209	8.207	7.369	8.025	7.38	18.563	22.67	22.918	20.013	18.803	18.066	16.402	16.694	15.327	13.849	11.9	11.979	10.183	9.186	8.304	6.755	7.025	7.759	10.438	11.052
Trial 18	6.212	6.877	6.48	6.788	6.932	6.914	6.724	7.136	6.733	8.084	10.807	11.941	18.316	17.364	16.392	14.091	13.567	12.523	11.441	10.462	10.346	9.307	11.304	13.743	14.339	13.71	14.345	13.338	11.421	10.971
Trial 19	9.967	9.296	8.481	7.364	8.92	8.841	10.202	10.221	9.688	8.817	11.657	10.589	11.202	13.347	13.518	11.507	10.284	19.388	18.479	17.233	16.083	15.972	14.051	12.181	11.458	10.404	10.616	8.642	9.174	8.981
Trial 20	9.377	9.238	8.74	8.003	10.198	16.274	15.632	14.307	14.699	13.7	13.38	12.702	11.479	10.504	10.022	9.258	8.892	8.676	8.723	9.031	11.015	17.552	19.352	15.055	14.62	12.955	12.943	12.721	10.699	10.81
Trial 21	12.461	14.209	13.007	14.462	13.262	12.337	16.828	13.387	11.521	11.985	18.858	22.958	19.651	17.507	16.996	31.613	29.945	24.989	21.775	16.031	14.253	12.224	11.741	11.956	11.769	10.415	10.36	10.408	10.112	9.31
Trial 22	7.488	9.387	8.955	8.979	8.437	8.722	8.063	7.733	8.517	8.814	16.336	25.251	30.447	25.819	24.019	23.295	27.466	27.061	23.209	20.568	18.527	15.387	13.652	12.253	11.396	15.454	17.913	15.529	12.932	12.649
Trial 23	8.855	10.326	9.095	7.889	7.819	8.729	8.157	8.467	7.262	7.849	16.549	19.884	18.213	15.327	12.429	12.063	11.534	10.221	8.033	8.673	9.292	8.654	8.817	8.714	8.655	7.884	6.903	6.902	7.294	8.021
Trial 24	14.609	13.674	13.777	12.283	12.656	12.037	11.07	9.599	9.926	9.668	13.149	19.049	26.406	21.438	18.77	15.976	18.303	21.208	24.411	22.8	20.625	27.304	34.474	28.804	23.05	19.055	16.284	14.24	12.903	10.817
Trial 25	22.746	22.319	24.531	23.923	24.827	26.103	23.486	21.699	25.937	31.469	47.625	52.935	49.375	45.685	42.356	44.148	46.798	43.278	38.506	32.577	30.089	25.339	24.934	26.049	27.237	30.74	30.66	33.652	33.204	32.005
Trial 26	31.957	32.403	31.013	28.901	26.51	29.018	29.141	35.909	34.103	32.817	43.882	45.092	39.74	36.755	35.274	32.07	28.913	26.174	24.614	26.265	24.551	25.344	27.572	31.567	30.878	31.601	30.872	30.198	27.636	25.953
Trial 27	35.214	31.772	27.643	27.079	24.78	23.251	23.599	22.819	23.077	27.37	52.439	56.271	52.851	47.2	43.045	39.07	34.535	32.427	28.975	26.959	27.211	25.318	24.309	32.93	36.073	37.071	32.49	29.595	26.714	28.368
Trial 28	27.559	28.299	26.1	24.304	22.402	21.091	20.339	20.092	24.971	25.988	37.186	40.819	36.918	33.376	33.652	32.45	35.226	31.805	28.617	28.028	24.785	23.721	21.451	19.667	19.034	18.76	17.486	18.967	18.41	18.167
Trial 29	12.374	14.666	13.738	15.523	15.565	14.021	15.447	15.341	15.398	15.172	20.733	22.103	20.372	17.671	17.047	15.847	14.786	14.657	14.177	13.809	12.974	13.013	14.623	16.318	18.799	20.761	21.244	20.093	21.371	19.638
Trial 30	12.132	11.695	11.051	11.041	11.317	10.85	10.804	10.385	10.192	11.445	18.953	20.628	18.41	17.642	16.647	15.507	16.108	14.719	13.747	13.971	14.076	14.374	13.906	12.768	12.313	12.229	12.575	12.311	12.77	11.527
Trial 31	15.45	14.854	13.803	14.496	14.09	13.251	12.431	13.211	12.571	13.083	22.37	23.179	21.83	19.793	17.575	16.473	16.29	14.293	13.803	13.826	13.084	12.567	12.421	12.185	12.223	11.568	12	11.86	13.634	13.098
Trial 32	13.775	14.076	15.262	13.673	12.949	11.81	12.186	12.543	11.781	12.067	22.069	23.361	22.039	20.267	19.074	16.955	16.1	15.296	15.609	14.694	15.398	13.757	13.591	13.268	11.885	11.582	12.602	12.585	13.056	12.201
Trial 33	12.604	12.72	13.141	13.599	12.757	13.084	13.518	13.736	13.407	12.635	14.134	13.496	13.971	13.672	13.544	13.602	13.026	13.8	13.012	13.236	12.681	13.039	13.226	12.278	12.275	12.885	12.749	13.315	12.771	26.614
Trial 34	14.17	14.873	14.561	14.828	16.245	17.1	17.235	16.598	16.281	15.987	15.034	15.929	15.62	15.258	14.622	14.472	14.185	14.256	14.124	13.07	13.073	13.281	12.346	17.191	16.588	17.036	15.176	15.593	15.084	14.17
Trial 35	12.175	11.892	12.876	11.858	12.527	12.25	12.613	11.795	12.402	11.794	12.748	12.837	12.462	16.437	16.506	14.827	15.251	14.244	14.436	12.815	12.748	12.724	12.21	12.094	11.831	12.377	12.347	12.632	12.575	12.667
Trial 36	11.719	12.034	13.058	14.423	13.225	13.853	13.339	13.377	14.531	12.058	13.394	12.758	12.773	12.661	12.638	12.564	11.597	11.988	12.734	12.918	13.549	12.862	12.543	12.336	13.021	11.801	11.88	12.552	12.669	11.518
	Griddle-2 Fed on sucrose, with Hb inactivation
Trial 1	7.11	7.836	8.122	8.171	7.683	6.76	7.141	7.865	7.79	7.861	13.835	20.294	21.339	20.113	23.037	22.537	21.338	20.123	17.755	16.478	16.461	15.736	14.344	12.123	11.462	11.819	11.286	11.068	9.813	9.58
Trial 2	6.15	7.755	7.927	8.04	8.07	7.747	7.304	6.354	7.346	8.827	14.108	19.312	20.583	19.189	19.865	19.645	18.786	17.219	16.875	16.889	15.496	13.227	11.206	10.674	10.319	10.088	9.073	8.827	7.697	7.17
Trial 3	7.657	10.117	10.697	9.765	9.176	8.79	9.872	11.847	11.67	9.393	18.136	22.595	23.698	24.066	21.939	22.094	22.911	21.228	20.599	21.447	19.206	17.119	15.439	13.2	13.56	13.032	12.788	11.414	10.444	9.036
Trial 4	8.693	9.415	8.634	7.844	8.45	8.429	7.942	8.987	8.931	9.563	13.931	18.108	19.002	17.939	19.803	19.646	17.937	17.891	18.58	18.52	17.135	16.258	14.665	11.574	12.228	10.143	9.192	10.139	9.668	8.496
Trial 5	16.469	16.957	15.565	18.561	17.948	15.119	14.533	17.798	15.317	17.003	26.215	31.239	30.921	29.099	27.836	27.876	26.526	24.983	22.697	20.541	20.525	17.205	15.656	15.002	16.313	14.545	14.447	16.951	14.697	15.587
Trial 6	13.229	15.132	16.445	18.648	18.597	14.893	15.36	14.322	13.25	13.224	35.756	52.055	51.903	48.456	43.321	43.496	41.083	36.528	39.899	35.41	31.941	29.347	23.165	20.501	18.388	15.877	13.661	18.144	16.665	14.524
Trial 7	10.428	12.804	14.253	13.994	12.149	12.743	14.446	14.543	16.275	12.707	38.374	50.295	48.709	46.855	44.499	40.068	38.858	38.623	32.167	29.379	29.532	27.067	21.66	19.499	15.636	19.919	19.776	18.646	16.43	13.681
Trial 8	12.955	15.597	14.4	14.562	13.376	15.026	14.682	14.804	17.146	17.02	37.422	49.947	52.402	50.148	45.448	42.642	37.344	36.468	36.454	32.934	30.413	27.58	26.005	23.474	22.895	20.447	19.715	17.678	16.428	14.651
Trial 9	7.186	7.451	7.775	7.205	7.342	7.854	8.231	8.747	8.167	8.011	9.635	10.236	9.04	8.79	9.548	32.331	39.277	35.843	31.398	24.911	20.544	16.092	15.169	11.437	11.556	8.686	8.862	7.878	7.69	7.816
Trial 10	7.535	7.379	8.175	6.889	6.892	7.091	7.432	6.873	8.041	7.774	8.295	8.447	9.519	10.19	8.538	7.888	8.151	8.796	8.757	8.504	8.588	7.982	27.449	27.926	21.871	17.382	16.151	13.355	12.086	10.65
Trial 11	5.103	6.573	6.034	6.072	6.576	5.696	5.965	6.096	5.658	5.84	6.237	6.593	6.638	6.808	6.919	6.344	6.459	6.347	6.602	6.648	5.854	6.209	6.745	6.137	6.29	5.997	6.11	6.286	6.577	6.091
Trial 12	7.287	7.815	7.382	8.358	8.871	8.741	9.664	7.704	7.526	9.129	10.168	9.207	9.301	7.835	10.892	8.575	10.827	23.182	30.506	27.292	20.847	16.807	15.353	12.094	12.427	10.087	10.511	10.212	9.338	8.459
Trial 13	7.27	8.449	8.326	6.713	7.15	7.196	6.354	6.24	6.992	7.586	8.398	8.041	9.028	7.471	8.188	35.932	31.713	30.316	27.715	27.227	23.109	21.207	20.388	21.038	22.134	16.922	14.65	14.763	16.604	14.799
Trial 14	6.012	7.928	8.439	8.228	7.309	6.322	6.463	5.834	8.472	9.302	19.178	19.614	18.47	15.785	14.725	14.214	12.681	12.402	11.179	11.263	9.092	8.884	6.987	6.945	5.598	8.503	7.992	7.785	7.853	6.483
Trial 15	6.943	6.536	6.948	7.479	7.057	6.977	7.446	8.245	8.623	8.237	12.239	16.365	16.833	14.926	14.301	15.292	13.257	12.627	10.613	9.186	9.869	9.381	8.719	7.522	6.605	6.222	5.787	7.39	8.805	7.55
Trial 16	8.405	8.453	7.072	5.843	6.67	6.323	6.269	5.702	5.95	5.269	11.956	18.653	16.644	15.982	13.25	14.174	12.916	10.974	10.335	9.145	13.884	12.929	13.389	14.501	12.462	10.214	9.224	9.543	7.574	6.801
Trial 17	6.107	6.438	7.067	7.651	7.148	7.583	6.242	5.943	6.497	6.858	9.901	9.657	10.234	10.508	9.571	8.63	9.873	8.373	7.699	7.043	7.347	6.69	6.757	6.625	6.276	6.137	5.658	6.272	6.57	6.987
Trial 18	7.035	7.471	7.792	7.581	6.618	5.844	6.946	7.315	7.976	7.314	11.985	11.574	11.839	10.505	10.011	10.157	9.401	9.518	10.366	9.208	8.324	7.89	7.665	7.931	6.79	7.732	7.967	7.149	7.446	8.034
Trial 19	7.386	7.848	7.634	8.102	7.865	6.892	7.796	7.067	7.589	7.104	10.499	12.029	11.816	23.153	20.567	19.451	17.225	17.279	14.324	13.778	12.295	11.52	13.831	16.351	16.065	16.686	17.724	14.857	14.066	10.692
Trial 20	9.057	10.617	10.501	9.53	8.596	8.682	9.251	8.443	9.502	8.647	18.571	21.663	18.325	16.442	15.33	13.612	12.468	10.918	11.349	9.567	8.629	8.528	8.604	7.581	8.532	7.188	8.414	10.505	10.484	10.05
Trial 21	9.478	9.302	7.391	7.854	7.332	7.089	6.998	7.245	6.725	6.379	27.023	34.167	31.312	28.593	23.709	22.091	21.672	19.815	16.418	13.275	12.931	10.196	10.573	9.421	8.629	8.567	8.191	7.994	7.479	7.037
Trial 22	5.445	5.676	6.718	6.981	6.512	6.364	5.494	5.736	6.84	6.769	19.387	24.842	24.891	22.75	19.758	18.34	16.391	14.538	13.331	11.748	11.146	9.197	9.403	8.569	7.788	6.857	6.538	6.807	6.594	7.369
Trial 23	5.855	6.54	6.866	6.716	6.706	6.259	5.832	6.996	6.652	7.436	18.877	26.565	24.928	23.621	20.086	17.601	15.919	14.261	13.21	11.745	11.268	9.647	8.774	8.058	7.072	7.506	6.644	6.535	7.487	7.426
Trial 24	5.492	6.683	8.344	7.772	10.591	11.904	10.739	9.916	9.293	9.289	18.773	26.071	24.815	22.855	19.334	17.276	14.638	14.254	13.004	11.234	10.815	9.157	9.074	7.592	7.8	7.293	7.386	7.412	6.646	7.356
Trial 25	13.844	15.512	14.344	16.133	18.825	18.558	17.332	16.469	16.241	16.677	31.624	33.583	32.536	27.935	25.796	22.568	20.773	20.65	18.338	17.515	17.539	16.232	15.403	14.408	14.43	14.597	14.252	14.642	14.188	12.821
Trial 26	11.513	12.137	11.795	12.298	11.377	12.191	11.273	12.209	13.175	13.39	14.228	15.278	13.883	14.742	12.845	12.922	12.774	13.55	13.62	13.288	13.308	12.555	11.735	12.093	10.826	11.859	11.934	12.315	11.081	12.423
Trial 27	12.445	14.166	13.78	13.976	14.982	15.302	14.423	14.279	13.91	14.65	17.864	19.265	17.946	16.807	15.931	14.665	15.798	14.507	14.309	15.931	13.635	13.108	14.509	13.958	14.011	12.598	13.487	13.474	13.261	12.071
Trial 28	19.814	20.916	19.133	18.151	18.301	18.318	16.928	18.362	19.795	19.185	46.496	51.479	47.571	45.052	41.465	39.891	35.138	33.52	30.362	26.345	25.286	24.553	22.123	19.62	17.707	21.077	18.858	18.987	18.244	17.856

## Sheet: Fig.4q-t
	Time series raw fluorescence control																															Response dF/F
	Handle-B Fed, no G2 inactivation																																Mean	SEM
Trial 1	2.129	2.223	2.26	2.13	2.107	2.327	2.475	2.342	2.291	2.802	3.3	3.912	3.871	4.243	4.436	4.667	4.523	4.374	4.687	4.123	4.244	3.851	3.561	3.019	3.07	3.082	2.808	2.642	2.828	2.772		Handle-B Fed, no G2 inactivation	0.951892	0.0866006
Trial 2	2.954	2.717	3.108	3.023	2.692	3.03	3.103	3.846	4.441	4.046	4.692	4.497	4.93	3.991	4.931	3.653	3.624	3.352	2.99	3.024	2.648	2.494	2.339	2.494	2.466	2.605	2.387	2.287	2.341	3.276		Handle-B Fed, with G2 inactivation	1.29859	0.12472
Trial 3	2.37	2.56	2.533	2.495	2.188	2.552	2.762	2.931	2.672	2.669	4.184	4.904	4.899	5.036	4.86	4.718	4.501	4.63	4.085	4.13	4.018	3.755	3.401	3.077	3.19	3.151	2.829	2.735	2.887	2.689		Handle-B Fed on sucrose, no G2 inactivation	1.64274	0.0829628
Trial 4	2.396	2.389	2.389	2.414	2.154	2.189	2.18	2.355	2.295	2.617	4.315	5.721	6.25	6.243	6.746	6.326	6.183	6.176	5.602	5.666	4.996	4.601	4.036	3.941	3.691	2.948	3.046	3.143	2.976	3		Handle-B Fed on sucrose, with G2 inactivation	1.67395	0.10597
Trial 5	2.272	2.559	2.368	2.329	2.446	2.359	2.458	2.467	2.47	2.693	4.005	5.48	5.438	5.418	5.526	5.321	5.395	4.866	4.815	4.808	4.088	4.255	3.508	3.353	3.184	3.095	2.706	3.744	3.507	3.272
Trial 6	2.394	2.526	2.415	2.282	2.594	2.478	2.49	2.733	2.62	2.497	3.719	4.531	5.032	4.675	4.004	3.792	3.779	3.647	3.572	3.59	3.217	2.941	2.855	2.99	2.89	2.669	2.793	2.593	2.466	2.512
Trial 7	2.3	2.52	2.509	2.411	2.528	2.566	2.615	2.468	2.454	2.571	3.39	4.234	4.656	5.003	5.45	5.011	4.833	5.035	4.792	4.6	4.278	3.838	3.515	3.366	2.928	2.895	2.651	2.73	2.511	2.367
Trial 8	2.357	2.348	2.29	2.361	2.46	2.421	2.361	2.245	2.407	2.44	4.311	5.214	6.006	6.761	6.226	6.306	6.009	5.645	5.838	5.474	5.151	4.638	4.236	3.726	3.285	2.876	2.807	2.91	2.67	2.54
Trial 9	2.224	2.348	2.298	2.387	2.295	2.272	2.322	2.37	2.351	2.294	3.771	5.278	5.605	5.874	6.391	6.193	6.022	5.611	5.93	5.715	5.153	4.446	4.108	3.602	3.354	3.034	2.949	2.599	2.548	2.609
Trial 10	2.112	2.131	2.258	2.174	2.252	2.313	2.297	2.317	2.157	2.366	3.875	4.582	4.747	5.136	5.528	6.04	5.836	5.56	5.165	5.328	5.087	4.189	3.684	3.379	3.451	3.124	2.935	2.703	2.621	2.658
Trial 11	2.241	2.862	2.652	2.549	2.486	2.37	2.54	2.535	2.469	2.429	4.233	5.46	5.977	5.657	5.556	5.692	5.444	5.176	5.146	4.81	4.564	3.75	3.64	3.675	3.556	3.229	3.188	3.274	3.356	3.158
Trial 12	2.044	2.342	2.433	2.375	2.229	2.12	2.371	2.243	2.729	2.44	3.188	3.771	4.457	4.453	4.446	4.128	4.747	4.221	4.546	5.109	5.021	4.856	4.909	5.24	4.457	4.935	5.027	4.893	4.981	4.695
Trial 13	4.456	4.525	4.388	4.617	4.189	4.54	4.544	5.34	5.479	5.163	6.025	7.355	7.009	7.511	6.744	7.043	6.846	6.032	6.327	6.427	6.335	5.874	5.32	4.919	4.899	4.65	4.296	3.431	3.385	3.243
Trial 14	2.322	2.33	2.449	2.254	2.424	2.463	2.544	2.434	2.553	2.432	3.573	4.16	3.75	3.679	4.053	3.493	3.175	3.135	3.129	2.957	2.679	2.773	2.501	2.206	2.387	2.299	2.124	1.887	2.106	2.157
Trial 15	2.613	3.223	3.351	3.565	3.232	3.313	3.251	3.343	3.753	3.771	4.838	5.801	6.22	6.2	6.215	5.952	5.894	5.903	5.535	5.148	5.122	4.596	4.5	4.352	4.321	4.039	4.125	4.485	4.131	4.283
Trial 16	2.261	2.24	2.344	2.4	2.351	2.455	2.505	2.729	2.617	2.611	3.151	3.637	3.48	3.564	3.353	3.168	3.103	2.765	2.518	2.499	2.473	2.455	2.253	2.237	2.173	2.21	2.189	2.217	2.131	2.201
Trial 17	1.909	1.813	1.906	1.869	1.895	1.992	1.982	2.119	2.146	2.508	2.785	3.523	3.926	3.924	4.42	3.811	3.992	4.028	3.618	3.848	3.223	3.175	2.784	2.599	2.374	2.321	2.215	2.261	2.127	2.014
Trial 18	1.809	1.726	1.767	1.794	1.828	1.947	1.974	1.861	1.813	2.045	2.405	2.717	3.123	2.948	2.707	2.475	2.446	2.371	2.144	1.959	1.916	1.851	1.826	1.856	1.796	1.764	1.784	1.859	1.911	1.749
Trial 19	1.92	1.835	1.853	1.892	1.91	1.897	2.03	1.919	1.942	1.911	2.539	2.919	3.384	3.06	2.997	2.772	2.601	2.467	2.358	2.041	2.047	1.943	1.878	2.094	1.879	1.934	1.824	1.875	2.024	2.047
Trial 20	1.876	1.855	1.825	1.934	1.842	1.879	2.036	2.009	1.835	2.026	2.587	2.92	3.736	3.761	3.681	3.508	3.568	3.006	2.715	2.46	2.155	2.243	2.151	2.148	1.929	1.976	1.818	1.934	1.792	1.876
Trial 21	2.063	2.163	2.264	2.25	2.311	2.21	2.275	2.29	2.275	2.279	2.957	4.918	6.143	6.698	6.817	6.585	6.373	5.939	5.537	5.261	4.719	4.255	3.782	3.495	3.175	2.94	2.74	2.647	2.501	2.575
Trial 22	2.099	2.159	2.222	2.263	2.15	2.358	2.347	2.323	2.383	2.338	3.127	5.115	6.117	6.585	6.672	6.94	6.573	6.13	6.175	5.621	5.103	4.534	4.011	3.478	3.192	2.954	2.836	2.72	2.515	2.535
Trial 23	2.195	2.3	2.196	2.106	2.233	2.254	2.262	2.213	2.197	2.252	3.072	5.668	7.189	7.436	7.618	7.185	6.62	6.349	6.022	5.672	5.397	4.687	4.072	3.57	3.414	3.116	2.815	2.7	2.648	2.579
Trial 24	2.405	2.332	2.41	2.309	2.415	2.381	2.416	2.426	2.441	2.478	3.518	6.476	8.023	8.352	8.196	8.061	7.687	7.227	7.093	6.818	6.56	5.77	4.914	4.299	3.771	3.249	3.124	2.928	2.808	2.746
Trial 25	2.297	2.461	2.384	2.484	2.377	2.422	2.291	2.389	2.376	2.327	3.421	5.853	7.18	8.134	8.126	8.028	7.966	7.73	7.231	6.993	6.608	5.663	4.975	4.288	3.844	3.374	3.207	3.127	2.839	2.748
Trial 26	2.327	2.409	2.391	2.551	2.459	2.581	2.371	2.465	2.396	2.389	3.738	4.566	4.881	4.384	4.566	3.73	3.408	3.116	2.853	2.775	2.874	2.765	2.42	2.53	2.658	2.79	2.673	2.603	2.662	2.59
Trial 27	2.465	2.569	2.392	2.477	2.296	2.417	2.499	2.353	2.472	2.507	3.501	4.591	4.619	5.103	4.89	4.679	4.19	3.827	3.512	3.356	3.226	2.951	2.778	2.649	2.848	2.688	2.756	2.687	2.589	2.548
Trial 28	2.575	2.797	2.522	2.71	2.669	2.487	2.562	2.559	2.566	2.534	3.806	5.202	5.772	6.1	5.935	5.414	5.015	4.612	4.176	3.915	3.461	3.082	3.005	2.8	2.911	2.775	2.612	2.595	2.818	2.622
Trial 29	2.428	2.648	2.485	2.483	2.535	2.498	2.768	2.584	2.643	2.426	4.057	5.772	6.216	6.603	5.951	5.359	5.213	4.692	4.342	3.927	3.919	3.378	3.155	3.079	2.825	2.785	2.886	2.852	2.664	2.685
Trial 30	2.521	2.699	2.592	2.696	2.817	2.766	2.619	2.872	2.927	2.711	5.057	7.588	7.947	7.865	7.519	6.66	6.116	5.935	4.908	4.775	4.386	4.056	3.41	3.353	3.082	2.871	3.023	2.735	2.813	2.799
Trial 31	2.939	2.994	3.252	3.18	3.011	2.988	2.933	2.984	3.138	3.041	5.812	6.374	5.428	5.381	4.428	4.205	3.916	4.248	3.69	3.539	3.652	3.768	3.429	3.273	3.081	3.252	3.146	2.946	2.715	2.966
Trial 32	2.868	3.378	3.309	3.39	3.411	3.776	3.955	3.722	3.572	3.435	6.05	7.953	7.823	7.748	7.598	7.043	6.436	5.731	5.266	4.925	4.514	4.338	4.261	3.924	3.556	3.836	3.376	2.976	3.362	3.394
Trial 33	3.261	3.321	3.296	3.526	3.24	3.37	3.449	3.161	3.367	3.728	5.426	6.401	6.495	6.21	5.809	5.258	4.897	4.574	4.38	4.057	3.946	3.857	3.814	3.477	3.131	3.5	3.505	3.075	2.903	3.367
Trial 34	3.409	3.32	3.83	3.316	3.32	3.421	3.456	3.289	3.323	3.656	6.011	8.932	8.245	7.796	6.898	6.351	5.226	5.382	4.447	4.39	3.983	4.125	4.03	3.625	3.715	3.188	3.154	3.387	3.558	3.359
Trial 35	3.125	3.595	3.284	3.082	3.477	3.265	3.12	3.255	3.196	3.44	4.932	6.574	6.324	6.791	5.685	5.877	6.048	5.55	5.281	5.182	4.571	4.305	4.095	4.008	3.834	3.913	3.955	3.411	3.537	3.488
Trial 36	6.035	6.793	6.366	6.626	7.142	6.545	6.528	6.981	6.329	5.884	6.349	6.162	6.474	6.169	6.148	6.078	6.508	6.536	6.597	6.65	6.34	6.598	6.553	6.699	6.709	6.184	6.118	6.272	6.604	5.874
Trial 37	7.701	7.695	7.503	7.725	7.744	7.292	8.214	7.683	8.095	8.566	7.331	7.449	8.247	7.863	8.586	8.42	7.947	8.266	8.208	7.892	8.094	8.53	8.045	8.222	8.272	7.994	7.811	7.563	7.871	8.062
Trial 38	6.564	6.772	6.591	5.999	5.925	6.776	6.63	6.649	6.992	6.694	6.92	6.842	7.018	6.745	7.038	7.444	6.739	6.986	6.916	7.221	7.258	7.108	7.066	7.088	7.269	7.197	7.194	7.261	7.091	7.516
Trial 39	5.913	6.177	6.36	6.805	6.482	6.295	6.102	6.411	5.932	6.307	6.848	6.208	6.337	6.704	6.38	6.35	6.552	6.806	6.459	6.723	6.776	6.644	6.884	6.695	6.669	7.105	6.629	6.824	6.784	6.877
Trial 40	5.338	6.09	6.397	5.665	5.787	5.913	6.121	6.072	5.639	5.709	5.746	6.199	5.878	6.102	5.549	6.052	5.859	6.038	6.255	6.196	5.93	5.943	6.175	5.735	6.247	6.327	6.177	6.216	6.325	5.534
Trial 41	6.387	6.34	5.937	5.966	5.608	6.09	5.989	5.992	6.423	6.332	8.813	14.509	17.329	17.787	17.318	16.605	15.477	14.84	13.446	12.437	11.227	9.414	8.705	7.835	7.396	6.782	6.433	6.568	6.481	6.292
Trial 42	5.947	6.11	5.914	6.182	6.089	6.09	6.032	6.022	5.705	5.723	8.61	13.49	15.211	15.314	14.965	14.294	13.501	12.42	11.195	10.728	9.838	8.716	7.859	7.369	6.999	6.581	6.595	6.117	6.315	6.067
Trial 43	6.217	6.456	6.472	6.54	6.389	6.267	6.27	6.335	6.227	6.317	9.677	14.508	15.682	15.852	15.212	14.111	13.462	12.486	11.83	11.086	10.46	9.214	8.185	7.639	6.875	6.816	6.442	6.125	6.486	6.173
Trial 44	6.204	6.554	6.213	6.352	6.249	6.374	6.289	6.326	6.41	6.361	9.447	13.638	15.065	14.21	13.473	12.109	11.221	10.418	9.864	9.358	9.005	8.399	7.66	7.32	7.012	6.784	6.66	6.371	6.333	6.642
Trial 45	6.114	6.451	6.544	6.325	6.202	6.363	6.289	6.192	6.305	6.581	9.308	13.747	15.565	15.021	14.029	13.122	12.313	11.474	10.764	10.39	9.744	8.635	7.965	7.318	6.994	6.894	6.903	6.665	6.539	6.411
Trial 46	4.361	4.289	4.677	4.442	4.31	4.436	4.554	4.479	4.741	4.593	7.018	9.125	11.17	12.521	13.068	12.86	12.134	11.305	10.673	9.465	9.373	8.075	6.498	5.714	5.192	5.14	4.908	4.709	4.826	4.968
Trial 47	4.695	4.805	4.556	4.952	4.792	4.726	4.938	5.124	5.063	5.105	7.847	12.395	13.541	13.757	12.586	12.212	11.883	11.324	10.528	9.793	8.726	7.591	7.262	6.351	5.879	5.774	5.226	5.643	5.155	4.995
Trial 48	4.706	4.838	4.71	4.812	4.665	4.863	4.931	5.238	4.903	5.016	7.677	11.687	13.072	13.141	12.644	11.927	11.236	10.713	9.844	9.09	8.52	7.463	6.813	6.091	5.584	5.359	5.011	4.85	5.027	4.856
Trial 49	4.773	4.985	5.024	5.029	5.062	4.977	4.964	4.921	4.708	4.861	7.035	10.993	11.871	11.958	11.705	11.145	10.444	9.951	9.736	9.027	8.303	7.329	6.508	5.77	5.66	5.367	5.133	5.025	4.874	4.911
Trial 50	4.912	5.166	5.151	4.859	5.081	5.043	5.081	5.07	4.739	5.199	7.761	10.874	12.01	11.642	11.508	11.222	10.918	10.147	10.175	9.313	8.922	7.922	7.075	6.656	6.076	5.7	5.243	5.02	5.396	5.308
	Handle-B Fed, with G2 inactivation
Trial 1	1.876	1.914	1.775	1.82	1.859	1.855	1.856	1.983	1.862	1.928	2.428	4.196	4.977	5.546	5.216	4.559	3.91	3.598	3.548	3.543	3.739	3.297	2.966	2.939	2.892	2.504	2.232	2.17	1.966	1.942
Trial 2	1.979	1.805	1.989	1.785	1.739	1.9	2.103	1.885	1.757	2.168	3.558	7.078	6.839	6.795	6.84	6.518	6.808	6.541	6.179	5.303	6.004	4.824	4.387	3.586	3.345	2.968	2.421	2.613	2.764	2.664
Trial 3	1.658	1.845	1.998	1.853	1.796	1.835	1.93	2.223	1.955	1.878	3.804	6.872	7.596	7.571	6.815	5.603	5.005	5.213	5.969	4.928	4.903	3.729	3.532	3.07	2.667	2.553	2.332	2.147	2.125	2.12
Trial 4	1.962	2.476	2.148	2.003	2.136	1.98	1.859	1.958	1.925	1.955	4.742	8.259	8.975	7.941	7.602	6.482	7.07	5.461	5.131	5.942	5.822	5.135	4.214	3.647	3.136	3.032	2.922	2.449	2.353	2.168
Trial 5	1.97	2.034	1.718	2.134	1.882	2.029	1.932	1.698	1.704	1.845	4.805	10.159	9.829	8.696	8.02	8.111	7.861	7.425	6.593	6.271	4.486	4.068	3.934	4.055	3.138	2.58	2.679	2.636	2.193	2.314
Trial 6	4.236	4.813	4.615	4.227	4.398	3.861	4.086	3.454	3.513	3.647	5.102	7.382	8.271	8.347	7.338	6.687	6.546	6.835	6.886	6.451	5.632	5.414	4.754	4.486	4.376	4.519	4.154	3.824	3.713	4.017
Trial 7	3.901	3.554	2.993	3.256	3.533	3.697	3.638	3.466	3.541	4.167	4.255	5.303	6.247	7.029	6.734	5.896	6.621	5.72	5.302	5.356	4.735	4.181	4.312	4.426	3.606	2.737	3.052	3.373	3.315	3.622
Trial 8	4.195	4.478	3.683	3.931	3.982	4.006	3.713	2.924	3.233	3.208	4.478	5.931	7.645	7.389	6.961	6.598	6.765	5.837	4.686	4.275	4.953	4.742	4.659	4.171	3.805	3.796	3.671	3.71	3.618	3.59
Trial 9	4.133	3.702	3.096	3.225	3.244	3.091	2.761	3.254	3.097	2.986	4.96	7.012	8.288	8.846	8.245	8.118	7.849	6.935	6.675	7.343	5.528	5.314	4.563	3.396	3.697	3.072	3.435	3.667	3.736	3.512
Trial 10	2.586	3.119	3.401	3.723	3.771	3.538	3.756	3.909	4.228	4.012	4.838	4.175	4.393	5.216	5.571	6.497	6.122	6.24	5.889	5.569	5.769	5.235	4.741	4.247	3.993	3.268	3.204	3.058	2.996	2.944
Trial 11	4.617	4.686	4.577	4.606	4.362	4.645	4.468	4.852	4.454	4.144	6.448	8.553	10.319	10.155	10.6	9.57	9.437	9.505	8.848	8.187	7.896	7.398	6.383	5.669	5.345	4.798	4.62	4.569	4.774	4.314
Trial 12	5.108	5.431	5.539	5.549	5.702	5.286	4.868	5.045	5.69	5.391	6.271	10.3	11.439	11.233	11.395	11.589	11.159	10.35	10.015	9.552	9.184	8.557	8.378	6.968	6.359	6.157	5.893	5.567	5.678	5.459
Trial 13	3.752	3.658	3.474	3.89	3.629	3.487	3.699	3.238	3.725	3.68	4.606	9.146	11.242	11.028	10.19	10.922	8.975	9.591	8.898	8.042	7.917	7.247	6.677	6.471	5.927	6.052	6.009	5.605	5.649	5.46
Trial 14	4.084	4.215	3.927	3.812	3.764	4.078	3.843	3.954	4.289	3.963	5.072	8.846	10.643	11.743	11.171	11.143	10.692	10.567	10.023	9.425	9.613	8.755	7.777	7.018	6.692	6.871	5.695	5.746	5.646	5.121
Trial 15	3.904	3.558	3.72	3.607	3.182	3.592	3.386	3.071	3.112	3.409	4.11	6.451	7.889	7.985	8.305	7.923	7.543	7.695	7.384	6.818	6.697	5.969	5.459	5.18	4.648	4.203	4.621	4.156	4.191	4.202
Trial 16	3.065	3.05	3.373	3.5	3.155	3.042	3.241	3.612	3.584	3.537	4.456	7.913	8.034	7.379	6.166	6.094	4.874	4.468	4.45	4.253	4.073	3.708	3.35	3.349	2.774	3.134	3.056	2.929	2.799	3.016
Trial 17	2.455	2.776	2.851	2.717	2.809	2.793	2.512	2.697	2.708	2.74	3.494	5.509	6.704	6.654	6.242	5.889	5.483	4.704	4.603	4.071	3.716	3.764	3.249	3.1	2.945	2.768	2.753	2.719	2.747	2.753
Trial 18	2.489	2.702	2.899	2.474	2.792	2.782	2.736	2.639	2.774	3.022	3.499	5.895	6.633	6.482	5.417	5.096	4.511	4.235	4.632	4.54	4.004	3.795	3.606	3.181	2.807	2.81	2.628	2.609	2.602	2.687
Trial 19	2.5	2.624	2.606	2.808	2.731	2.769	2.824	2.749	2.834	2.855	3.597	6.403	7.356	7.694	7.062	6.566	5.44	5.453	4.945	4.307	4.07	3.763	3.632	3.166	3.071	2.984	2.827	2.841	2.813	2.787
Trial 20	2.39	2.408	2.706	2.659	2.588	2.589	2.668	2.614	2.601	2.628	3.085	4.87	5.714	5.933	5.51	5.464	4.877	4.79	4.023	3.937	3.525	3.263	3.101	2.902	2.901	2.738	2.61	2.802	2.8	2.803
Trial 21	4.22	4.424	4.408	4.247	4.459	4.246	4.305	4.197	4.536	4.409	6.514	11.761	16.336	18.694	19.153	19.4	17.951	16.568	13.99	13.993	12.257	10.606	9.328	7.738	6.973	6.426	6.096	5.421	5.288	5.142
Trial 22	4.362	4.791	4.527	4.796	4.496	5.004	5.102	5.046	4.872	5.134	6.377	10.178	15.1	17.025	18.058	17.617	17.995	17.332	16.239	15.388	14.677	12.406	10.267	9.12	7.612	6.823	5.915	5.542	5.259	5.03
Trial 23	4.399	4.672	4.744	4.592	4.641	4.529	4.597	4.421	4.632	4.602	5.889	8.524	10.417	11.314	12.192	12.596	12.088	11.942	11.744	11.12	10.048	8.894	8.177	6.877	6.266	5.846	5.577	5.025	4.984	4.729
Trial 24	4.531	4.672	4.646	4.451	4.64	4.379	4.412	4.532	4.507	4.76	5.962	7.961	9.667	11.006	13.051	13.63	14.635	13.929	14.568	14.053	13.329	11.641	10.077	8.663	7.621	6.873	6.939	6.433	6.129	5.641
Trial 25	4.442	4.762	4.454	4.432	4.638	4.894	4.731	4.845	4.754	5.003	5.907	8.443	11.358	13.155	14.077	14.975	15.224	14.985	14.552	14.063	13.264	11.565	10.16	8.736	7.629	7.268	6.405	5.935	5.569	5.434
Trial 26	3.981	4.034	4.014	3.875	4.385	4.071	4.362	4.013	4.236	4.491	7.436	11.452	11.999	11.301	11.379	9.219	9.069	9.908	9.137	8.343	8.154	7.508	7.071	6.07	6.4	6.135	5.822	5.614	4.681	4.885
Trial 27	4.475	4.466	4.595	4.615	4.484	4.482	4.631	5.165	5.328	5.224	6.991	9.27	10.003	10.403	9.216	8.699	7.849	7.162	6.788	6.291	5.856	5.413	5.263	5.108	4.898	4.861	4.804	4.776	5.127	4.732
Trial 28	4.672	4.746	4.936	5.161	4.78	4.769	4.708	4.917	5.421	5.507	7.505	9.769	10.056	10.955	10.536	8.928	8.953	8.296	7.475	7.372	7.055	6.331	5.975	6.133	5.761	5.69	5.521	5.451	5.916	5.552
Trial 29	4.71	4.875	5.015	4.67	5.278	4.828	4.856	4.942	4.796	4.871	6.289	10.085	10.587	10.625	10.039	8.55	8.149	7.303	6.574	6.349	5.624	5.855	5.637	5.528	5.241	4.76	5.142	4.852	4.913	5.012
Trial 30	4.688	5.057	4.842	4.817	4.603	5.204	4.705	4.712	4.647	4.346	6.731	8.4	8.72	7.45	6.059	6.186	5.834	5.488	5.06	5.648	5.333	5.203	5.479	5.155	4.886	5.015	4.948	4.949	4.902	5.004
	Handle-B Fed on sucrose, no G2 inactivation
Trial 1	2.366	2.611	2.51	2.641	2.767	2.426	2.545	2.461	2.58	2.432	2.86	5.004	5.54	5.701	5.079	5.782	5.723	5.144	4.839	4.506	4.419	4.109	3.716	3.203	3.395	2.849	2.735	2.976	2.874	2.491
Trial 2	2.495	2.848	2.824	2.743	2.794	2.831	2.723	2.742	2.872	2.756	2.936	5.271	6.552	7.086	7.371	7.114	7.239	7.249	7.031	7.072	6.792	5.868	5.093	4.542	4.126	3.874	3.723	3.289	3.255	2.927
Trial 3	2.533	2.663	2.402	2.758	2.553	2.576	2.481	2.612	2.635	2.605	3.055	5.025	6.407	7.45	7.692	7.361	7.046	6.788	6.447	6.359	6.034	5.678	5.019	4.359	3.775	3.779	3.543	3.296	3.176	2.839
Trial 4	2.539	2.619	2.549	2.578	2.592	2.712	2.578	2.738	2.698	2.592	2.992	4.838	6.565	7.076	7.654	7.815	7.453	7.777	7.35	6.886	6.498	5.317	4.858	4.394	3.864	3.553	3.529	3.236	2.696	2.816
Trial 5	2.576	2.537	2.762	2.431	2.615	2.573	2.513	2.619	2.622	2.638	2.853	4.697	6.447	6.749	6.426	6.551	5.983	5.418	5.554	6.019	6.097	5.48	4.56	4.349	3.808	3.57	3.334	3.018	3.025	2.803
Trial 6	2.079	2.188	2.058	2.154	2.13	2.328	2.3	2.425	2.22	2.08	6.741	7.862	8.375	8.058	6.828	7.074	6.363	4.57	4.17	3.994	3.71	3.022	2.844	2.872	2.643	2.82	2.712	2.032	2.222	2.462
Trial 7	2.532	2.162	2.423	2.236	2.422	2.086	2.301	2.194	2.027	2.449	7.022	9.295	10.307	9.948	9.648	8.621	7.75	7.428	7.238	6.813	5.998	5.27	4.125	3.779	3.605	3.275	2.984	2.895	2.592	2.518
Trial 8	2.282	2.346	2.447	2.279	2.487	2.283	2.332	2.192	2.369	2.3	5.6	8.476	9.079	7.723	7.477	7.12	6.148	5.343	5.335	4.985	4.323	3.331	3.471	3.19	2.656	2.219	2.563	2.24	2.314	2.146
Trial 9	1.921	1.888	1.94	1.929	1.949	2.015	2.009	2.1	2.077	2.107	5.324	7.458	7.984	7.605	7.652	7.118	6.421	6.176	6.261	5.477	5.068	4.31	4.012	3.6	2.733	2.72	2.63	2.44	2.357	2.409
Trial 10	1.758	2.029	1.879	1.947	2.144	2.171	1.92	1.976	2.325	2.154	6.275	7.62	7.909	7.65	7.176	6.373	6.128	5.654	5.249	4.389	4.015	3.48	2.881	2.772	2.562	2.498	2.391	2.104	2.229	1.979
Trial 11	2.197	2.168	2.038	2.259	2.441	2.26	2.366	2.147	2.483	2.11	3.128	5.049	5.731	5.614	5.146	4.81	5.195	4.919	4.37	4.671	4.584	4.178	3.414	3.443	2.669	3.178	2.682	2.329	2.405	2.3
Trial 12	2.104	2.018	2.064	2.251	1.958	2.082	2.104	2.16	2.041	2.221	2.729	4.498	6.203	6.635	7.002	6.969	6.642	6.242	6.197	5.978	5.791	5.279	4.37	3.753	3.513	3.22	2.843	2.715	2.595	2.507
Trial 13	2.295	2.559	2.327	2.208	2.275	2.141	1.959	2.125	2.336	2.13	3.743	6.056	7.387	7.627	7.1	7.183	7.02	6.805	6.912	6.354	5.623	5.541	4.654	4.046	3.677	3.377	3.145	2.918	2.843	2.74
Trial 14	2.071	2.064	2.252	2.243	2.212	2.289	2.232	2.227	2.202	2.225	2.835	4.763	5.204	6.148	6.611	6.132	5.566	5.727	5.993	5.228	5.336	4.845	4.011	3.641	3.458	3.081	2.982	2.943	2.576	2.634
Trial 15	2.362	2.322	2.352	2.428	2.243	2.251	2.359	2.543	2.414	2.276	3.918	5.006	6.531	8.004	7.372	7.327	7.085	6.457	6.533	6.45	5.567	5.148	4.225	4.088	3.922	3.259	3.111	3.132	2.649	2.893
Trial 16	3.146	3.393	3.595	3.298	3.265	3.29	3.495	3.393	3.051	3.169	6.918	10.083	11.137	10.923	10.543	9.802	8.919	8.484	7.876	7.209	6.68	5.56	4.87	4.438	4.203	4.173	3.738	3.861	3.492	3.281
Trial 17	3.233	3.201	3.241	3.449	3.278	3.405	3.164	3.146	3.314	3.355	6.202	8.861	10.078	9.817	9.003	8.214	7.602	7.074	6.435	5.797	5.642	5.271	4.593	4.075	3.965	3.804	3.762	3.805	3.539	3.472
Trial 18	2.963	3.224	3.194	3.254	3.233	3.016	3.163	3.196	3.434	3.345	6.772	10.048	11.733	11.27	10.395	9.057	7.712	7.393	6.686	6.656	5.561	4.801	4.144	4.379	3.946	3.557	3.622	3.163	3.204	3.342
Trial 19	3.297	3.129	3.692	3.242	3.368	2.927	3.131	3.364	3.099	3.301	6.865	10.727	11.423	10.731	9.836	8.885	7.519	7.246	6.37	6.065	5.347	4.73	4.38	3.749	3.572	3.552	3.11	3.051	3.231	3.336
Trial 20	2.815	3.099	3.146	3.385	3.431	3.347	3.097	3.482	3.115	3.348	6.48	9.341	10.149	9.48	9.384	7.881	7.742	6.881	6.018	5.835	5.142	4.825	4.193	3.767	3.609	3.782	3.175	3.389	3.24	3.015
Trial 21	2.862	3.088	2.865	2.77	2.912	2.662	2.682	2.594	2.649	2.664	3.394	5.664	6.524	6.819	6.549	6.173	6.031	5.329	5.1	4.637	4.371	3.836	3.461	3.203	2.861	2.686	2.798	2.861	2.736	2.694
Trial 22	2.697	2.837	2.65	2.587	2.583	2.732	2.656	2.618	2.601	2.674	3.577	4.881	5.576	6.435	5.877	5.513	5.488	5.191	4.883	4.694	4.422	4.017	3.564	3.352	3.164	2.822	2.809	2.754	2.603	2.68
Trial 23	2.361	2.54	2.583	2.493	2.64	2.588	2.564	2.511	2.695	2.83	3.612	5.865	6.535	6.882	6.485	6.264	5.69	5.211	4.791	4.508	4.44	4.07	3.394	3.394	3.042	2.818	2.809	2.509	2.562	2.527
Trial 24	2.438	2.47	2.38	2.545	2.73	2.703	2.568	2.58	2.524	2.624	4.1	6.397	6.132	6.337	6.336	5.732	5.48	4.872	4.657	4.57	4.479	3.857	3.341	3.178	3.098	3.005	2.817	2.789	3.139	3.053
Trial 25	2.327	2.387	2.399	2.508	2.424	2.396	2.363	2.395	2.489	2.524	3.43	5.051	6.061	6.37	6.317	5.753	5.559	5.259	5.143	4.461	4.294	3.988	3.613	3.352	2.86	2.863	2.725	2.599	2.664	2.421
Trial 26	3.185	2.874	2.525	2.914	2.932	2.784	2.874	2.7	2.938	2.802	4.134	5.942	7.786	7.909	8.198	7.988	7.445	6.988	7.11	6.581	6.871	6.382	5.632	4.827	4.543	4.029	3.728	3.591	3.317	3.298
Trial 27	2.465	2.645	2.75	2.908	2.853	2.915	2.809	2.627	2.672	2.929	5.312	9.006	10.118	11.549	11.815	11.576	11.446	9.682	8.841	8.382	7.328	5.977	5.009	4.748	4.762	3.28	2.761	2.713	2.616	2.337
Trial 28	2.263	2.37	2.424	2.346	2.375	2.427	2.6	2.387	2.455	2.76	4.427	6.854	7.981	8.244	7.642	7.206	7.833	6.867	6.917	7.456	7.099	6.144	5.39	4.567	4.048	3.703	3.474	3.518	2.926	3.157
Trial 29	3.353	3.712	3.711	3.371	3.275	3.675	3.586	3.254	3.738	3.406	6.321	10.301	12.517	12.607	12.779	12.996	11.594	11.562	10.828	9.899	9.032	7.914	6.376	5.147	4.374	4.337	3.913	3.635	3.296	2.885
Trial 30	2.561	2.518	2.825	2.758	2.629	2.917	2.801	3.018	3.538	3.436	5.327	9.535	10.321	10.899	11.458	10.674	10.325	9.63	8.806	8.47	7.867	6.733	6.226	5.18	4.984	4.095	3.728	3.418	3.257	3.111
Trial 31	3.066	3.328	3.207	3.202	3.286	3.197	2.978	3.14	3.233	3.225	5.16	7.584	9.093	8.954	8.845	8.627	8.376	7.535	7.265	7.444	6.802	5.466	4.766	4.195	4.053	3.694	3.481	3.393	3.34	3.243
Trial 32	2.805	2.829	2.809	2.963	2.955	2.861	2.78	2.846	2.49	2.442	6.142	9.128	11.051	11.367	11.011	11.402	10.375	9.458	8.308	7.062	7.096	6.484	5.27	4.824	3.316	2.776	2.895	2.786	2.817	2.645
Trial 33	3.177	3.921	3.636	3.793	3.937	3.66	3.859	3.932	3.677	3.593	6.245	8.779	9.326	9.195	8.422	7.705	7.76	6.787	7.617	6.468	6.548	5.393	4.617	4.095	3.831	3.793	3.487	3.372	3.174	3.304
Trial 34	2.6	2.843	2.929	2.998	2.967	3.173	2.937	2.816	2.83	2.817	4.199	7.337	8.851	9.133	8.727	8.566	8.191	7.657	7.479	7.469	6.951	5.945	4.616	4.162	3.809	3.501	3.403	3.154	2.933	2.992
Trial 35	2.67	2.847	2.929	2.953	2.923	3.032	3.038	3.137	2.977	3.328	5.086	8.404	9.334	9.5	9.458	8.81	8.695	8.456	8.02	7.856	7.265	6.478	5.693	4.667	4.186	3.838	3.648	3.714	3.437	3.485
Trial 36	5.319	5.56	5.523	5.255	5.09	5.603	5.573	5.826	5.543	5.534	8.625	14.361	17.795	18.435	17.857	17.281	16.638	15.375	14.717	13.015	12.731	10.943	9.751	8.573	7.66	7.3	7.026	6.607	6.402	6.077
Trial 37	6.181	6.092	5.99	6.08	5.997	5.825	5.883	5.703	5.688	5.395	8.035	13.062	15.969	16.822	16.289	16.155	16.093	15.446	14.433	13.442	12.633	10.736	9.242	7.847	7.456	7.031	6.697	6.281	5.995	5.907
Trial 38	4.367	4.677	4.689	4.747	4.927	4.874	5.136	5.264	5.449	5.289	8.314	14.129	16.897	18.607	17.976	17.475	17.287	15.699	15.673	14.698	14.477	11.925	9.839	8.91	7.923	6.966	6.659	6.438	6.192	5.904
Trial 39	4.893	5.285	5.663	5.628	5.514	5.429	5.54	5.408	5.385	5.602	7.614	13.135	16.124	16.92	17.569	15.195	14.739	13.935	13.634	13.196	13.177	11.618	10.72	9.141	7.869	7.201	6.781	6.293	5.996	6.129
Trial 40	6.059	6.326	6.453	6.471	5.823	5.781	5.484	5.987	6.149	6.253	9.031	14.385	16.749	18.271	18.216	16.852	15.472	14.442	13.253	12.667	11.762	10.168	8.609	7.381	6.526	6.081	5.959	5.77	5.863	5.879
Trial 41	5.279	5.547	5.032	5.399	5.301	5.516	5.515	5.592	5.679	5.59	8.632	12.871	14.997	15.174	14.937	15.314	15.433	15.363	14.828	13.509	12.862	11.108	9.277	8.522	7.408	6.847	6.222	6.285	6.159	6.193
Trial 42	6.647	6.362	6.86	6.645	6.7	6.405	6.626	6.424	6.106	6.126	10.332	16.357	19.255	20.851	21.022	20.711	20.491	20.174	19.226	19.218	17.348	14.205	11.959	10.358	9.352	8.179	7.531	7.225	6.76	6.212
Trial 43	6.153	6.099	5.891	5.982	5.995	5.871	5.944	6.153	6.036	6.06	9.853	17.392	20.349	21.787	22.463	22.64	21.504	20.119	19.476	18.504	17.127	14.379	12.074	10.92	9.162	8.315	7.597	7.023	6.743	6.432
Trial 44	5.886	6.39	6.7	6.263	6.153	6.231	6.338	6.351	6.273	6.2	9.532	14.411	16.187	14.803	13.652	12.527	11.159	10.223	10.036	9.393	8.606	8.478	7.458	7.181	6.784	6.449	6.151	6.537	6.448	6.448
Trial 45	6.616	6.895	6.76	6.478	6.53	6.707	6.517	6.802	7.236	6.512	10.191	14.622	16.083	18.389	19.626	20.323	19.081	17.916	16.826	15.965	14.74	12.775	10.997	9.568	8.398	7.743	7.539	7.104	6.743	6.553
Trial 46	6.799	7.249	7.2	6.714	7.262	6.726	7.395	7.041	6.742	7.162	11.802	20.987	25.805	26.823	27.588	25.906	24.087	22.037	19.384	17.583	15.649	13.002	11.145	9.936	8.888	8.77	7.743	7.74	7.913	7.349
Trial 47	6.595	7.085	6.927	7.292	6.978	6.811	7.169	7.488	8.198	7.779	11.932	19.775	22.811	24.879	23.671	22.725	19.922	17.332	15.66	14.202	12.469	10.671	9.974	8.659	8.371	7.85	7.38	7.619	7.277	7.434
Trial 48	6.634	7.208	6.967	6.878	7.001	6.781	6.954	6.486	6.927	6.888	10.273	17.941	21.036	21.717	20.325	18.817	16.712	16.321	14.83	13.75	12.5	10.863	9.785	8.75	8.185	8.103	7.665	7.382	6.85	7.05
Trial 49	7.401	7.321	7.308	7.408	6.995	7.145	7.245	6.812	7.238	6.636	13.885	23.448	27.879	26.708	25.21	22.848	20.529	18.251	16.482	15.098	12.743	11.417	10.074	9.025	8.692	7.826	8.052	7.963	7.804	7.547
Trial 50	7.022	7.363	7.048	7.549	7.711	7.225	7.343	7.276	7.217	7.833	11.873	21.726	24.782	25.205	24.363	23.382	21.64	20.117	17.744	17.15	13.974	12.553	11.254	9.625	9.162	8.511	8.298	7.73	8.04	7.527
	Handle-B Fed on sucrose, with G2 inactivation
Trial 1	2.666	3.121	2.967	3.1	2.864	3.007	2.912	2.734	2.922	3.765	4.86	5.954	6.62	7.067	6.815	6.27	6.235	6.297	6.293	6.966	6.575	5.519	5.329	5.024	5.119	4.492	4.361	4.647	4.608	4.74
Trial 2	3.555	3.145	3.604	3.354	2.977	3.205	3.019	3.476	3.094	3.089	5.123	7.976	9.762	9.955	9.667	8.548	9.482	9.44	9.964	9.936	9.393	8.514	6.843	6.051	5.816	4.785	4.84	4.611	5.119	4.801
Trial 3	3.085	3.052	3.071	2.802	2.78	3.005	2.561	3.354	3.294	2.81	5.397	9.764	10.901	11.244	13.222	11.843	11.654	11.622	10.96	11.089	9.177	9.541	8.133	7.007	6.372	5.34	5.771	5.387	4.953	4.232
Trial 4	2.613	2.935	3.426	3.011	3.102	3.145	3.05	2.779	3.973	4.554	6.391	12.251	14.273	15.747	17.362	15.133	15.518	13.796	13.229	12.688	12.343	10.341	8.684	7.261	6.079	5.629	5.012	4.796	4.999	4.448
Trial 5	2.665	2.85	3.086	2.806	2.818	3.386	2.78	2.451	2.926	2.723	4.242	9.239	12.358	13.041	12.32	12.74	13.51	12.955	12.783	11.18	10.334	7.738	6.515	6.102	4.684	4.685	3.982	3.155	3.307	2.794
Trial 6	2.018	1.956	1.929	1.974	1.883	2	1.917	2.046	2.043	2.36	2.693	4.428	5.086	5.473	5.458	5.927	5.744	5.615	5.672	5.603	5.018	4.785	4.174	3.73	3.297	3.084	2.936	2.659	2.445	2.34
Trial 7	1.903	1.964	2.122	2.025	1.996	2.025	1.99	1.968	1.907	1.936	2.467	4.082	5.612	6.76	6.473	6.516	6.894	6.886	6.548	6.343	6.201	5.451	5.11	4.346	3.879	3.563	3.403	2.95	2.791	2.632
Trial 8	1.894	1.882	2.053	2.004	1.903	2.054	2.044	2.108	2.102	2.012	2.833	4.29	5.499	6.273	6.335	6.668	6.754	6.242	5.744	5.867	5.278	4.564	4.048	3.767	3.201	3.04	2.979	2.48	2.712	2.555
Trial 9	1.849	2.042	2.038	2.098	2.221	2.051	1.932	2.054	1.941	2.304	2.633	5.488	7.344	7.807	8.495	8.919	8.432	8.37	7.939	7.611	7.18	6.517	5.674	4.971	4.431	4.124	3.524	3.076	2.941	2.893
Trial 10	1.701	1.787	1.998	1.945	1.934	2.075	1.942	2.033	2.089	2.087	2.613	3.342	3.948	4.22	4.362	4.85	4.911	4.931	5.153	5.185	5.376	4.272	4.038	3.566	3.094	3.031	2.637	2.556	2.32	2.247
Trial 11	2.391	2.602	2.853	2.501	2.548	2.66	2.964	3.33	3.177	3.109	4.831	8.976	10.246	10.148	10.21	10.455	10.81	9.903	10.238	9.62	8.56	6.857	6.004	4.722	4.95	3.806	3.473	3.213	2.922	2.335
Trial 12	2.056	2.318	2.115	2.08	2.325	2.203	2.233	2.211	2.701	2.795	4.121	6.415	8.516	8.739	8.733	7.837	8.059	7.685	7.321	7.18	6.56	5.985	4.913	4.299	3.773	3.302	2.889	2.847	2.616	2.446
Trial 13	2.402	2.426	2.699	2.585	2.372	2.465	2.472	2.233	2.169	2.224	3.596	5.375	7.039	7.803	8.627	9.024	8.379	7.543	7.729	7.741	7.035	5.973	5.463	4.072	3.883	3.492	2.951	2.759	2.762	2.337
Trial 14	2.021	2.171	2.156	2.306	2.15	2.128	2.454	2.322	2.297	2.01	3.182	5.031	7.325	7.701	6.776	6.94	7.003	6.579	6.373	6.469	6.146	5.053	4.456	3.83	3.471	2.968	2.771	2.776	2.526	2.214
Trial 15	2.175	2.3	2.411	2.253	2.014	2.178	2.286	2.543	2.45	2.55	4.347	6.679	8.794	8.916	9.528	9.272	8.743	8.381	8.369	8.293	7.405	6.375	5.036	4.506	4.256	4.175	3.345	3.349	3.317	3.213
Trial 16	2.505	2.476	2.589	2.648	2.53	2.616	2.602	2.686	2.581	2.563	3.534	5.1	6.119	6.859	6.403	6.001	6.142	5.881	5.461	5.103	4.725	4.199	4.105	3.631	3.479	3.164	3.169	2.836	2.865	3.023
Trial 17	2.909	2.97	2.856	2.888	2.951	2.89	3.036	2.975	3.057	3.282	4.444	7.484	8.998	9.046	8.414	7.22	7.401	6.82	6.407	5.878	5.438	4.786	4.388	3.864	3.739	3.568	3.295	3.25	3.164	3.019
Trial 18	2.982	3.138	2.999	2.972	2.928	2.933	3.018	3.028	3.04	3.02	3.98	6.168	6.887	7.473	6.862	6.184	5.965	5.495	5.393	5.288	5.172	4.544	4.274	3.547	3.435	3.536	2.992	2.976	3.16	2.9
Trial 19	2.605	2.755	2.764	2.743	2.644	2.812	2.77	2.709	2.66	2.795	4.054	6.319	7.327	7.308	7.192	6.983	5.998	5.458	4.869	4.945	4.518	4.021	3.834	3.424	3.32	3.1	2.874	2.821	2.843	2.63
Trial 20	2.725	2.953	2.818	2.75	2.903	2.931	2.787	2.848	2.706	2.662	4.417	7.049	8.316	8.629	8.375	7.762	7.158	6.486	6.113	5.711	5.391	4.682	4.153	3.916	3.531	3.33	3.186	3.039	2.71	2.775
Trial 21	2.159	2.155	2.179	2.223	2.205	2.226	2.187	2.034	2.138	2.188	3.395	4.538	5.733	6.429	6.172	5.885	5.752	5.409	5.063	4.888	4.4	3.995	3.592	3.396	3.121	2.69	2.656	2.405	2.453	2.271
Trial 22	2.182	2.303	2.273	2.083	2.3	2.246	2.32	2.323	2.193	2.056	2.601	5.07	5.343	5.556	5.077	5.012	5.276	4.865	5.002	4.865	4.494	4.131	3.655	3.65	3.237	3.015	2.876	2.502	2.494	2.248
Trial 23	2.081	2.284	2.375	2.271	2.394	2.276	2.313	2.334	2.205	2.199	2.741	3.855	4.596	4.939	5.008	5.366	4.76	4.759	4.16	4.114	3.693	3.339	3.155	2.763	2.726	2.408	2.504	2.347	2.415	2.476
Trial 24	1.996	2.188	2.22	2.18	2.048	2.165	2.192	2.174	2.163	2.22	2.505	4.607	5.633	6.199	6.278	6.212	5.705	5.478	5.356	5.069	4.723	4.441	3.931	3.472	3.036	2.717	2.583	2.491	2.498	2.432
Trial 25	2.056	2.168	2.303	2.194	2.247	2.114	2.127	2.597	2.679	2.833	3.373	5.661	7.232	8.16	7.95	7.926	7.551	6.913	6.041	5.912	5.513	4.811	4.524	4.142	3.726	3.117	2.552	2.51	2.361	2.358
Trial 26	4.636	4.897	4.724	5.07	5.163	4.737	5.115	5.217	5.507	5.268	8.1	12.311	12.551	12.335	11.517	10.187	9.441	9.294	8.947	8.769	8.211	7.018	6.607	6.19	6.301	6.167	5.676	5.469	5.702	5.568
Trial 27	6.726	6.499	6.13	5.761	5.521	7.06	6.623	6.17	6.058	5.948	8.878	13.008	13.928	13.839	12.315	11.469	10.94	8.842	8.464	8.025	7.598	6.936	5.924	5.574	5.756	5.248	5.305	5.299	5.159	5.411
Trial 28	5.366	5.339	5.723	5.154	5.39	5.086	5.17	4.972	5.273	5.379	9.877	15.55	17.805	18.434	17.836	17.3	15.144	14.082	12.79	12.585	10.101	8.621	8.226	7.199	6.32	5.966	5.663	5.389	5.343	5.428
Trial 29	5.823	5.655	5.511	5.15	5.644	5.306	5.532	5.193	5.448	6.147	13.741	20.155	21.942	20.312	17.273	16.862	15.569	14.532	14.089	14.247	11.546	9.829	8.723	7.844	6.954	6.273	5.64	5.614	5.308	5.9
Trial 30	6.158	6.161	5.339	5.902	5.352	5.59	5.153	5.367	5.804	5.495	10.623	15.855	18.727	18.694	16.316	15.947	15.164	13.001	12.229	12.392	10.969	9.053	8.43	7.595	7.307	7.108	6.208	6.454	6.367	6.092
Trial 31	5.888	6.463	6.381	6.422	6.642	6.732	6.916	6.854	6.779	6.817	9.81	12.621	16.842	19.545	19.371	19.047	18.268	17.748	16.513	15.805	14.741	12.934	11.177	9.787	8.983	8.194	7.76	7.347	7.393	7.205
Trial 32	6.851	6.944	7.281	6.98	7.21	6.834	6.995	6.834	7.508	7.383	9.731	13.147	15.97	15.899	15.006	14.025	13.338	13.668	12.354	11.973	10.679	9.521	8.732	8.226	7.994	7.797	7.448	7.329	7.104	7.126
Trial 33	7.355	7.799	7.682	7.927	7.915	7.852	7.448	7.363	7.401	7.064	10.486	14.152	15.764	17.485	16.691	15.815	15.269	14.41	15.016	14.852	14.326	12.027	10.553	9.616	8.706	8.476	7.997	8.152	7.807	7.552
Trial 34	6.905	6.992	7.03	7.091	6.942	6.991	6.804	6.695	7.075	6.836	9.654	13.298	16.495	18.237	17.747	17.63	17.457	16.492	16.254	15.574	14.249	12.378	10.863	9.754	8.817	8.507	8.193	7.906	7.686	7.281
Trial 35	7.171	6.924	6.859	7.352	7.173	7.385	7.433	7.536	7.353	7.265	9.057	12.709	15.097	16.089	16.6	15.39	15.558	14.222	12.896	11.959	10.689	9.811	9.44	8.559	8.035	7.918	7.695	7.64	7.097	7.491
Trial 36	5.46	6.228	6.313	5.94	6.208	6.982	6.881	7.432	7.985	9.097	10.009	11.515	13.384	13.117	12.721	11.827	11.371	11.772	11.564	10.351	9.789	9.336	8.798	9.614	9.632	9.362	8.727	8.617	9.003	8.491
Trial 37	7.486	6.464	7.027	7.129	7.043	6.781	7.304	6.607	5.863	6.163	6.031	6.192	6.397	5.76	6.201	6.913	7.271	7.092	7.304	7.503	7.567	8.74	8.07	8.307	8.392	8.201	7.586	8.783	8.746	8.844
Trial 38	7.183	7.362	7.085	6.893	7.455	7.332	7.672	8.085	8.028	7.923	8.572	8.817	9.594	9.018	9.477	9.227	8.744	8.798	8.975	8.459	8.09	8.288	8.482	8.353	7.579	7.322	7.296	7.114	6.626	6.156
Trial 39	6.71	7.374	7.405	8.151	7.94	7.587	7.766	8.163	8.691	8.082	8.775	9.085	9.888	10.065	10.815	9.327	9.782	8.814	7.702	7.043	6.732	6.147	6.314	5.917	5.787	5.864	6.102	5.738	5.434	5.692
Trial 40	5.198	4.867	5.384	5.116	5.373	4.865	4.971	4.72	4.916	5.643	5.727	7.339	7.666	7.595	7.913	8.118	7.455	7.225	7.233	6.971	6.806	6.158	5.612	5.428	5.337	4.846	4.768	5.298	4.978	4.894

## Sheet: Fig.5a-c
	Time series raw fluorescence control																															Response dF/F
	Basin-2 Fed, no Hb activation																																Mean	SEM
Trial 1	6.573	7.981	7.542	8.218	7.487	8.262	7.911	8.346	8.01	7.221	10.315	10.473	10.926	10.811	9.551	9.645	9.85	8.951	8.712	8.898	7.705	7.894	7.552	7.842	7.314	7.768	7.039	6.623	6.104	7.282		Basin-2 Fed, no Hb activation	0.330777	0.0290075
Trial 2	6.377	7.957	8.188	7.912	8.232	8.818	7.944	8.089	7.989	8.331	10.901	10.854	11.248	10.772	12.456	13.097	10.092	9.629	9.783	12.115	12.616	9.646	8.484	7.641	9.788	10.762	8.328	7.748	9.174	9.883		Basin-2 Fed, with Hb activation	0.41743	0.0315306
Trial 3	6.352	6.912	7.507	7.211	7.169	7.099	7.464	7.555	7.42	8.341	10.542	13.07	14.82	14.707	9.997	10.018	9.652	11.159	12.96	13.453	13.338	9.806	8.934	8.219	10.425	11.639	10.121	8.712	9.027	9.65		Basin-2 Fed on sucrose, no Hb activation	0.515857	0.039104
Trial 4	8.477	10.267	10.555	10.129	10.793	10.425	10.374	10.659	10.172	9.719	11.464	12.912	13.438	12.513	11.439	12.593	12.502	12.596	11.151	11.491	12.668	10.668	9.934	10.556	10.45	10.138	9.742	9.696	10.452	9.671
Trial 5	8.534	10.446	10.237	10.927	9.875	10.771	10.149	10.903	10.937	11.012	11.771	11.675	13.041	13.093	12.289	13.311	14.136	13.381	12.359	12.294	12.521	11.554	11.171	10.657	11.361	11.433	10.996	10.855	11.152	11.326
Trial 6	5.119	7.377	6.993	7.306	7.194	7.62	8.13	7.898	8.014	7.185	10.81	10.945	10.345	10.649	10.054	10.06	9.732	9.948	10.007	10.578	9.993	9.449	8.481	8.072	8.397	7.716	7.411	7.39	7.125	6.907
Trial 7	8.573	9.336	10.372	9.99	10.445	10.399	10.731	10.067	10.256	9.02	13.128	14.619	14.655	14.917	13.081	12.979	13.934	13.155	12.106	12.263	12.28	10.649	10.261	9.312	9.958	10.305	9.344	9.329	9.739	9.323
Trial 8	8.405	9.498	9.462	10.11	9.824	9.217	9.055	9.203	9.17	9.024	12.437	15.322	15.721	15.943	15.476	16.161	15.353	15.263	13.974	14.464	14.238	11.199	10.016	9.742	9.201	9.51	9.102	8.94	9.718	9.359
Trial 9	8.86	9.979	10.346	10.25	10.216	9.945	10.565	9.486	10.371	9.596	12.225	13.676	12.444	13.107	13.341	13.204	13.237	12.409	12.323	12.691	11.504	10.562	10.259	10.346	9.971	9.631	10.17	9.323	9.898	8.92
Trial 10	8.431	10.123	9.74	9.903	9.724	9.911	9.471	10.044	9.576	9.425	11.45	13.181	12.805	13.147	11.923	12.481	12.706	12.704	12.6	11.655	12.61	10.922	10.055	10.882	9.156	9.648	9.799	10.147	9.308	9.363
Trial 11	4.502	4.438	4.541	4.502	4.96	4.699	4.932	4.73	4.93	5.349	5.962	8.177	6.386	8.269	6.339	6.607	6.809	6.851	6.434	6.795	5.961	5.434	4.933	4.655	4.581	4.525	4.659	4.723	4.57	4.046
Trial 12	5.744	6.231	5.224	4.156	5.438	4.833	4.68	5.2	5.134	4.539	5.885	6.851	5.217	5.989	5.979	4.429	4.624	4.951	4.48	4.134	5.549	4.603	5.221	4.93	4.907	5.3	5.201	4.957	5.497	4.802
Trial 13	4.69	5.243	4.449	5.653	3.719	4.689	4.836	5.45	5.4	4.425	8.083	7.463	5.956	5.884	6.071	6.168	3.228	5.391	5.82	6.433	6.244	4.974	5.179	5.111	4.234	4.376	4.713	4.511	3.787	4.556
Trial 14	4.048	4.578	4.552	4.235	4.279	4.402	4.735	4.511	4.772	4.57	7.491	6.75	6.924	6.275	6.391	5.634	5.486	5.181	5.457	6.024	5.416	4.455	4.521	4.382	4.862	4.644	4.542	4.755	4.523	4.387
Trial 15	3.975	4.537	4.867	4.693	3.874	5.098	5.473	4.795	4.453	4.692	5.702	6.949	6.391	6.599	5.673	5.764	5.775	5.464	5.674	6.072	5.394	5.024	4.057	3.826	4.23	3.831	3.977	4.15	4.474	5.564
Trial 16	2.848	3.141	2.783	3.245	2.661	2.794	2.497	2.869	2.409	2.674	4.394	5.606	4.902	5.068	4.643	4.931	4.959	3.631	3.648	4.005	4.084	3.263	2.849	2.66	3.023	3.216	2.799	2.743	3.107	2.604
Trial 17	2.7	3.209	3.338	3.16	3.789	3.309	3.022	3.4	3.226	3.521	5.025	5.82	5.832	4.987	4.842	4.555	5.099	4.442	4.851	4.165	4.486	3.665	4.193	3.818	3.544	3.393	3.218	3.296	3.48	3.568
Trial 18	3.663	3.916	4.134	3.905	3.821	3.688	3.837	4.236	3.398	2.917	4.331	5.255	5.921	5.681	6.149	5.957	5.813	4.812	5.556	5.833	5.54	5.033	4.635	4.829	4.405	3.707	3.583	3.133	2.738	2.675
Trial 19	2.507	2.678	3.606	3.963	3.84	3.731	4.112	3.542	4.195	3.087	4.924	5.433	6.345	5.808	5.974	5.63	5.546	5.467	5.68	5.006	4.941	4.331	4.084	3.923	2.934	3.326	3.592	3.356	3.485	3.228
Trial 20	2.711	3.065	3.071	3.225	3.175	3.742	3.314	3.095	3.763	3.287	4.7	5.169	5.714	5.415	5.845	6.29	4.551	4.08	4.686	4.536	4.08	2.961	3.765	2.628	3.076	2.454	2.981	2.723	2.952	2.489
Trial 21	3.435	5.232	4.439	4.342	4.691	4.376	4.742	4.504	4.581	3.47	4.775	4.091	4.716	4.452	4.214	4.427	4.354	4.268	3.703	4.581	3.891	4.149	4.575	3.801	4.797	4.272	4.495	4.54	4.323	4.372
Trial 22	3.345	4.716	4.149	4.178	3.621	4.292	4.296	3.91	4.121	4.047	4.545	4.114	4.724	4.47	4.554	3.914	4.212	4.348	4.501	4.293	3.969	3.908	3.749	4.298	4.046	3.487	3.678	3.513	3.807	3.667
Trial 23	2.982	3.985	3.908	3.551	3.332	3.52	3.567	2.913	3.614	3.719	4.008	4.156	4.033	3.629	4.001	4.43	3.752	3.782	3.788	4.216	4.186	3.975	4.165	3.926	3.4	3.585	3.293	3.17	3.719	3.418
Trial 24	2.492	2.943	2.709	3.375	3.028	3.469	3.018	3.166	3.072	3.228	3.76	3.314	3.544	3.596	3.665	3.254	3.319	3.372	3.541	3.465	3.498	3.147	3.385	3.084	3.147	3.526	2.75	3.314	3.346	3.078
Trial 25	2.496	2.741	2.862	3.018	3.284	3.198	3.341	3.065	2.939	3.351	3.086	3.488	3.501	3.426	3.283	2.62	2.985	3.018	3.328	2.726	2.967	2.914	3.238	3.051	3.091	3.533	3.207	2.907	2.937	3.357
Trial 26	4.584	5.957	5.61	5.38	5.275	5.433	5.428	5.083	5.89	5.351	5.848	6.808	6.044	6.572	5.277	5.682	5.741	6.117	5.296	6.323	6.01	5.638	5.63	5.383	5.627	5.113	5.005	5.143	5.521	5.221
Trial 27	3.088	3.683	3.909	4.062	3.962	3.811	3.37	3.758	3.88	4.164	4.25	4.265	4.262	4.09	4.384	4.067	4.492	4.259	4.356	3.537	3.841	3.752	3.796	4.415	4.248	4.014	4.135	3.62	4.055	4.234
Trial 28	2.966	4.427	3.747	3.993	3.707	4.015	3.092	3.373	3.589	3.558	4.611	4.857	5.302	5.038	5.153	5.234	5.038	4.859	4.843	4.968	4.416	4.361	3.112	3.406	3.333	3.043	3.008	3.312	3.218	3.363
Trial 29	2.904	3.305	3.521	3.378	3.176	3.23	3.075	3.385	3.592	2.975	3.514	4.604	3.843	3.863	4.185	4.168	3.414	4.213	3.945	3.882	3.97	3.291	3.962	3.343	2.769	3.638	3.453	3.047	3.249	3.109
Trial 30	2.468	3.376	3.406	3.42	3.376	3.522	2.743	3.291	3.738	3.367	3.933	5.502	4.359	3.851	4.633	4.763	4.353	4.501	4.763	4.698	4.431	3.687	3.816	3.416	3.157	3.372	3.506	3.613	3.294	3.43
Trial 31	3.191	4.168	4.825	4.25	5.685	4.396	4.32	4.02	4.308	5.039	7.574	7.247	6.75	6.29	5.882	5.448	5.246	5.085	5.055	5.145	5.281	5.216	4.458	4.152	4.029	3.933	4.033	4.232	4.692	3.598
Trial 32	2.386	3.623	3.679	4.315	4.208	4.498	3.573	3.684	4.05	3.724	5.628	7.031	6.569	5.837	5.373	4.415	5.017	5.053	5.556	5.601	5.632	4.655	4.745	4.388	3.6	3.452	3.63	3.713	3.624	3.514
Trial 33	3.08	4.319	3.53	4.488	4.244	4.634	4.788	4.497	4.749	4.802	5.083	5.689	6.054	4.902	5.277	5.417	5.503	5.573	5.645	5.133	5.213	4.727	4.184	4.357	3.816	3.736	4	4.382	4.392	4.228
Trial 34	4.096	4.149	4.896	5.04	4.389	4.88	5.161	4.332	5.005	4.988	6.456	6.875	7.557	5.914	6.989	7.084	6.507	6.126	5.985	5.764	5.866	4.218	4.477	4.483	4.513	4.667	5.178	4.033	4.077	3.738
Trial 35	4.122	4.938	4.462	5.018	4.984	4.609	4.89	4.985	4.787	4.28	5.378	7.098	7.167	6.712	7.367	6.938	7.3	6.876	6.428	7.02	6.084	6.266	4.745	5.071	4.48	4.944	4.631	4.965	4.512	4.372
Trial 36	1.98	2.395	2.261	2.198	2.429	2.694	2.504	2.862	3.048	2.722	3.218	4.465	4.14	4.911	4.333	4.437	4.183	4.461	4.238	4.153	3.942	3.401	2.713	2.475	2.468	1.955	2.488	2.352	2.326	2.577
Trial 37	1.509	2.464	2.408	2.708	2.02	2.094	2.449	2.578	2.203	2.6	3.021	3.252	4.365	2.947	3.177	3.494	3.6	3.247	3.341	3.288	3.123	2.749	2.181	2.152	2.608	2.878	2.631	2.441	2.826	2.315
Trial 38	1.828	2.361	2.353	2.211	2.372	2.478	2.238	2.555	2.17	2.677	3.677	4.053	4.218	3.996	3.966	4.217	3.95	3.926	3.647	3.571	3.709	3.246	2.87	2.494	2.898	1.943	2.509	2.491	2.466	2.434
Trial 39	1.563	2.448	1.919	2.532	1.875	2.57	2.394	2.112	2.128	2.141	3.045	3.465	3.343	3.238	3.493	3.321	3.747	3.908	3.201	3.63	4.088	3.111	2.258	2.153	2.419	2.346	2.475	2.351	2.389	2.037
Trial 40	2.143	2.527	2.248	2.587	2.502	2.503	2.265	2.08	2.542	2.334	2.443	3.506	3.259	3.645	3.412	3.08	3.341	3.503	3.388	2.931	3.237	2.289	2.722	2.309	1.878	2.385	2.65	2.085	2.267	2.22
	Basin-2 Fed, with Hb activation
Trial 1	5.43	6.692	6.608	6.754	6.54	7.328	7.67	7.516	7.36	7.115	10.948	12.241	10.53	9.276	7.453	7.501	8.158	8.077	7.581	7.258	7.574	6.73	7.613	6.444	6.465	7.443	6.573	6.503	6.72	6.716
Trial 2	7.184	7.859	8.609	8.343	9.427	9.037	8.919	10.299	8.978	9.227	15.556	10.992	10.163	13.552	14.529	14.009	14.255	14.735	15.775	11.369	10.746	9.752	9.348	9.072	8.906	8.504	9.139	8.144	7.418	8.58
Trial 3	7.412	7.96	8.009	9.286	8.37	8.751	9.335	8.469	8.546	9.411	10.793	11.399	11.22	12.929	13.636	11.861	11.284	10.574	9.927	9.323	10.31	8.803	9.837	9.354	8.945	9.119	8.529	8.413	8.701	8.206
Trial 4	7.589	8.715	9.184	8.849	9.131	9.197	8.153	7.89	8.644	8.878	10.715	10.122	11.941	12.924	11.177	10.472	10.181	9.712	9.839	9.704	9.762	9.104	9.715	8.542	7.941	8.678	8.275	8.965	8.376	8.598
Trial 5	8.696	10.032	9.605	10.376	9.633	10.507	9.524	9.179	9.651	8.681	11.315	12.501	12.416	11.902	12.854	11.957	11.773	12.97	11.648	11.446	11.435	11.817	11.15	10.375	10.022	10.705	10.736	9.761	10.516	10.544
Trial 6	7.944	8.438	8.025	8.525	7.679	7.353	8.021	8.357	8.344	8.206	11.752	11.945	13.002	11.276	12.19	12.325	10.93	11.409	11.435	11.426	10.456	9.125	8.447	8.85	8.769	8.339	8.552	8.342	8.603	7.614
Trial 7	6.762	7.323	8.231	7.409	7.551	7.558	7.531	6.811	6.995	7.546	10.878	13.114	12.514	11.833	12.452	12.383	12.009	13.175	12.393	11.741	10.578	8.912	8.498	8.731	8.303	8.781	7.877	8.017	7.446	8.457
Trial 8	5.937	7.781	7.764	7.674	8.039	8.011	7.937	7.372	8.239	7.272	10.267	13.036	12.215	12.07	11.235	11.719	10.639	11.946	12.379	12.206	11.05	10.318	8.453	8.838	8.171	8.909	8.672	8.578	7.97	9.242
Trial 9	7.604	9.689	10.082	9.779	8.962	9.297	10.327	9.593	9.846	9.194	12.556	15.192	16.126	13.514	13.854	13.958	13.775	12.815	12.684	13.524	11.946	10.872	10.417	10.272	9.329	9.482	9.731	9.451	9.577	9.727
Trial 10	9.097	10.061	9.967	10.579	10.475	9.292	9.574	10.439	9.906	9.906	13.03	14.978	14.681	13.778	14.177	13.649	13.52	13.219	13.09	13.191	12.206	11.052	11.495	10.674	10.37	10.983	10.449	10.071	10.145	10.254
Trial 11	5.177	5.426	5.81	5.858	4.825	5.094	5.264	5.335	5.289	4.584	7.275	7.656	6.927	7.106	7.028	6.361	7.095	6.76	7.505	7.097	6.735	6.623	5.597	5.856	5.383	6.432	5.494	5.858	6.26	5.874
Trial 12	4.81	5.221	5.464	5.418	5.52	4.934	5.512	5.073	6.115	5.912	6.493	8.381	5.95	5.147	5.165	4.908	5.364	4.583	5.523	4.79	5.677	4.681	5.026	4.912	5.334	5.624	5.197	5.766	5.327	5.076
Trial 13	5.592	5.607	5.769	5.41	5.597	5.285	5.364	5.782	6.145	5.946	8.258	7.25	5.922	6.155	5.84	6.866	6.215	6.375	7.091	5.843	5.579	4.818	4.731	5.119	6.059	5.367	5.517	5.065	5.161	5.647
Trial 14	3.949	4.224	4.516	3.194	4.137	4.657	4.292	3.774	4.161	4.364	6.735	7.469	5.816	5.505	5.941	5.805	6.086	6.324	5.13	5.507	5.304	4.962	3.559	3.907	3.834	4.319	3.637	4.074	4.226	4.349
Trial 15	4.427	5.538	4.075	4.527	4.901	4.208	4.366	4.319	4.475	4.935	6.628	7.515	6.67	6.452	5.379	5.696	3.704	3.542	5.928	4.228	3.996	3.525	3.619	3.7	3.819	4.383	4.5	4.21	4.514	4.399
Trial 16	3.155	2.953	2.899	2.795	2.836	3.513	2.784	2.524	2.513	2.936	5.215	6.397	6.408	5.489	4.81	4.282	4.281	3.963	3.63	3.883	3.087	3.21	2.604	2.883	2.097	2.955	3.099	2.656	2.987	2.971
Trial 17	3.124	3.172	3.655	3.452	3.315	3.753	3.048	2.783	3.52	2.702	4.917	5.672	5.061	6.002	6.131	4.742	5.054	5.038	4.92	5.364	4.719	3.57	3.931	3.342	2.829	3.201	3.323	3.822	2.973	3.305
Trial 18	3.555	3.659	3.754	3.901	3.542	3.847	3.851	4.385	4.556	4.01	5.996	6.321	6.993	4.943	6.2	5.868	5.588	7.329	4.721	5.471	4.896	4.585	4.42	3.811	4.01	3.497	4.177	3.404	3.959	3.539
Trial 19	2.826	3.547	3.43	3.579	3.794	3.256	4.029	3.965	3.129	3.855	5.783	6.947	6.605	7.291	6.569	6.425	5.646	5.684	4.914	3.356	2.855	2.825	2.826	2.959	2.372	2.587	2.368	3.272	2.527	3.07
Trial 20	2.656	3.315	3.855	3.501	3.438	3.703	3.768	3.944	3.692	3.57	5.322	7.513	6.784	6.915	6.122	4.823	5.112	4.753	3.399	3.29	3.081	2.98	2.333	2.276	2.606	2.99	2.419	2.399	2.707	2.071
Trial 21	3.145	4.436	4.786	4.201	4.007	3.816	4.275	3.729	4.501	4.055	4.745	4.852	4.291	4.315	4.529	4.339	4.34	4.497	4.663	4.627	4.737	4.088	3.754	4.529	4.765	3.972	4.355	4.291	4.011	4.231
Trial 22	2.869	3.803	4.349	3.339	3.55	3.329	3.771	3.465	3.037	3.684	3.919	5.081	4.48	4.247	4.084	4.263	3.734	4.046	3.951	4.242	3.643	3.714	3.668	3.087	3.982	3.254	3.738	3.512	4.114	3.999
Trial 23	2.55	3.704	3.407	3.07	3.507	3.378	3.049	3.368	3.739	3.513	3.561	3.914	3.822	3.818	3.494	3.789	3.518	3.92	3.785	4.122	3.207	3.792	3.532	3.08	3.496	3.381	3.085	3.934	3.655	3.037
Trial 24	2.503	3.046	3.076	3.082	2.927	3.217	3.582	3.422	3.068	3.174	4.234	4.683	4.554	4.177	4.174	3.248	3.166	2.991	3.433	3.586	3.52	3.388	3.27	3.057	3.157	3.145	3.379	3.149	2.79	3.568
Trial 25	2.668	3.066	3.154	3.175	3.122	2.503	2.775	2.713	3.213	3.516	4.06	4.548	4.713	4.456	3.638	3.956	3.799	3.581	3.502	3.184	2.954	3.117	3.26	3.646	2.909	3.155	3.308	3.048	2.854	3.349
Trial 26	3.15	3.259	3.665	3.948	3.177	3.752	3.916	3.772	4.154	3.848	4.502	5.266	5.047	4.893	5.064	4.642	4.62	4.861	4.248	4.723	5.06	3.675	3.386	3.133	3.084	2.872	3.334	3.205	3.067	4.12
Trial 27	3.094	4.343	4.441	3.865	3.829	3.629	4.258	4.269	4.637	3.889	4.092	4.909	5.157	5.677	5.212	4.926	4.863	4.92	4.512	4.283	4.599	3.873	3.773	3.897	3.124	3.485	3.42	3.365	3.862	3.607
Trial 28	3.023	3.625	3.513	3.808	4.022	4.104	4.293	4.358	4.258	4.441	5.262	5.435	5.465	5.423	4.769	4.991	5.109	4.725	4.392	4.447	5.257	4.184	3.823	3.896	3.358	4.129	4.192	3.794	4.048	4.511
Trial 29	2.767	3.31	3.58	3.892	3.444	3.424	3.317	3.365	3.347	3.251	5.089	5.227	4.61	6.555	5.019	4.886	4.787	4.796	5.21	4.841	4.432	3.752	3.107	3.356	3.256	3.308	3.123	3.099	3.676	3.863
Trial 30	2.423	3.399	2.992	2.737	3.166	3.229	3.266	3.053	2.863	2.48	4.264	5.586	4.791	4.589	5.384	4.613	4.434	4.527	4.976	4.895	5.635	4.326	3.454	3.194	3.843	3.502	3.136	3.262	3.425	3.261
Trial 31	3.193	3.752	3.93	3.469	3.412	4.244	3.88	4.204	3.999	3.964	5.607	6.059	7.227	5.856	5.771	5.832	5.628	4.945	4.293	4.984	4.546	3.701	4.075	3.938	3.412	3.602	3.195	3.708	3.627	3.711
Trial 32	2.941	3.344	4.416	3.614	3.446	4.111	4.18	3.936	3.957	3.307	6.274	7.272	7.763	7.183	6.324	6.529	5.946	5.209	5.211	5.645	5.27	4.621	4.156	3.985	4.017	3.824	3.355	4.151	4.002	3.394
Trial 33	2.9	3.578	4.117	3.699	3.843	3.94	4.395	3.477	4.491	4.542	5.982	7.965	6.982	6.983	6.692	5.982	6.29	5.683	5.919	5.518	5.856	4.728	4.314	3.978	4.44	4.236	3.704	4.233	3.845	4.193
Trial 34	3.254	3.635	4.295	3.941	4.136	4.047	3.648	4.275	4.363	3.97	6.023	8.385	7.82	7.375	6.924	6.775	6.483	5.677	5.906	6.542	6.494	5.145	4.509	4.4	4.125	4.953	4.261	3.763	3.98	4.435
Trial 35	3.765	4.712	4.654	4.381	4.738	3.894	4.103	4.351	4.447	3.944	6.26	7.516	7.521	6.201	6.444	6.242	5.965	5.4	5.221	5.459	5.876	4.713	4.65	4.049	4.214	4.094	4.888	4.564	4.138	3.713
Trial 36	2.001	2.401	2.875	2.409	2.987	3.066	2.41	2.62	2.927	2.985	4.429	5.131	4.766	5.225	4.133	4.329	4.206	4.151	4.718	4.669	3.944	3.293	3.03	3.514	2.343	2.855	2.661	2.739	2.842	2.938
Trial 37	2.284	2.366	3.218	3.206	2.69	2.783	2.721	3.261	2.52	3.049	4.199	4.547	4.39	4.617	4.549	3.885	4.403	4.182	4.432	4.167	3.792	3.029	2.634	3.615	2.538	2.351	2.564	2.817	2.659	2.091
Trial 38	1.718	2.154	2.255	2.498	3.218	1.765	2.416	2.683	2.63	2.175	3.198	4.891	4.263	4.603	4.258	3.846	3.93	3.731	3.143	3.392	3.651	3.144	3.219	2.887	2.617	2.004	2.469	2.684	3.009	2.293
Trial 39	1.584	2.597	2.18	2.24	2.639	2.03	2.19	2.153	2.362	2.144	3.379	4.851	4.404	3.777	4.627	4.127	4.055	3.931	4.045	4.163	4.253	3.12	3.075	2.474	2.505	2.535	1.914	2.245	2.383	1.978
Trial 40	1.657	2.657	2.005	2.831	2.306	2.225	1.694	2.306	1.964	1.842	4.222	5.11	2.897	3.721	2.532	3.375	3.682	3.271	3.551	3.472	3.682	3.207	2.726	2.931	2.54	2.558	2.193	2.369	2.287	1.989
	Basin-2 Fed on sucrose, no Hb activation
Trial 1	4.868	5.251	4.857	5.934	5.256	5.753	5.468	5.015	5.34	5.749	7.719	9.885	12.047	11.525	11.853	11.891	11.09	9.762	9.649	8.631	7.885	7.078	6.544	6.495	6.327	6.449	6.96	6.221	6.047	6.219
Trial 2	5.109	6.429	6.221	6.836	6.186	5.984	6.185	6.161	5.88	6.252	8.971	10.673	11.537	12.283	11.653	11.476	10.609	11.051	10.516	10.349	9.456	8.546	7.359	7.12	6.941	7.005	6.052	6.672	6.267	6.865
Trial 3	4.205	5.936	4.953	5.796	6.966	6.955	6.613	6.12	5.983	5.952	9.183	11.484	13.37	14.085	15.785	15.221	13.411	11.978	11.753	11.01	8.643	7.992	8.137	6.128	6.457	6.493	4.843	4.741	4.6	4.67
Trial 4	6.79	6.396	6.52	8.412	7.501	7.747	6.641	7.989	6.966	7.495	9.456	9.915	13.149	13.355	14.251	13.87	13.308	11.987	11.47	9.937	8.67	7.919	6.758	6.925	6.544	6.722	6.857	6.99	7.074	6.756
Trial 5	4.497	5.235	4.87	5.608	5.368	5.056	5.73	5.43	5.437	5.456	6.81	7.528	8.267	8.89	9.339	8.821	9.683	8.778	8.585	7.7	7.387	6.4	5.479	4.797	5.258	5.002	4.992	4.674	4.572	4.595
Trial 6	8.462	11.285	10.587	10.189	9.9	9.708	9.643	9.461	9.859	9.447	11.594	14.776	14.593	14.935	14.077	14.168	12.495	12.125	11.532	11.869	11.23	9.548	9.723	8.579	9.592	8.713	8.672	8.779	8.305	8.75
Trial 7	7.992	9.049	9.191	9.77	10.111	10.715	9.675	10.398	9.917	9.777	11.609	11.968	13.362	13.281	12.416	11.538	10.64	11.08	10.176	10.317	9.904	9.522	8.974	9.738	9.302	8.754	9.179	8.858	8.211	8.549
Trial 8	9.509	11.929	11.97	12.393	12.263	13.825	12.011	12.225	13.324	11.919	12.663	15.483	15.007	14.156	15.302	14.237	14.531	13.999	14.125	13.853	15.376	11.936	12.145	13.834	12.517	11.846	11.312	12.68	12.077	12.375
Trial 9	5.38	7.224	7.805	7.184	7.553	8.091	7.627	7.168	7.645	7.317	12.546	10.815	11.727	10.287	11.04	10.364	11.2	9.465	9.529	9.603	10.135	8.257	8.262	7.799	6.564	6.571	6.944	6.79	7.495	6.312
Trial 10	8.688	10.409	9.766	9.909	9.542	10.366	10.478	10.862	10.489	10.496	13.204	13.056	13.298	13.24	12.503	12.389	12.29	11.33	11.419	11.183	10.972	10.467	10.43	10.24	10.087	9.986	9.561	10.177	10.313	10.231
Trial 11	2.536	3.37	3.424	3.298	2.896	3.404	3.552	3.029	3.201	3.222	4.502	5.836	5.944	5.772	5.466	5.078	5.67	4.245	4.568	4.425	4.49	2.805	3.362	3.704	3.56	3.83	3.736	4.014	3.935	4.141
Trial 12	2.842	3.705	3.38	3.692	3.58	3.868	3.698	2.854	3.18	3.671	5.155	5.722	5.594	5.827	5.646	5.082	5.135	5.181	4.093	4.823	4.305	4.212	4.038	3.536	3.788	4.146	3.878	4.101	3.716	3.428
Trial 13	2.847	3.732	4.083	3.958	4.283	4.158	4.048	3.263	3.899	4.255	6.183	6.913	6.5	5.927	6.247	5.435	5.004	5.94	5.008	5.631	4.785	4.458	3.762	3.898	3.693	3.484	3.324	3.133	3.237	3.475
Trial 14	2.657	2.811	3.536	3.528	3.556	3.415	3.123	3.073	3.209	3.554	5.376	6.13	5.509	5.504	4.797	4.689	4.73	4.685	4.042	4.142	3.783	4.094	3.449	3.627	3.672	3.721	3.536	3.725	3.022	3.86
Trial 15	2.527	3.231	3.156	3.209	3.052	3.084	2.939	3.042	3.899	3.521	5.062	5.247	5.115	4.788	5.086	4.595	4.338	4.688	4.455	3.908	4.293	3.858	3.636	3.645	3.447	3.335	3.4	4.016	3.251	3.819
Trial 16	3.447	4.47	4.802	4.147	5.395	4.048	4.032	4.241	4.095	3.953	5.704	7.259	6.154	6.133	5.734	6.496	6.326	6.126	5.483	5.709	4.756	5.109	3.866	4.124	4.25	4.03	3.843	3.592	3.447	3.728
Trial 17	3.153	4.634	3.753	3.937	3.286	3.728	4.075	3.894	3.829	4.098	3.877	5.694	5.549	7.852	7.037	7.319	6.906	7.782	6.708	6.861	8.029	5.989	6.086	5.951	6.781	5.867	5.806	6.255	5.491	6.684
Trial 18	2.175	2.586	2.75	2.336	2.443	2.659	3.033	2.659	2.707	3.156	4.276	5.606	4.849	5.262	3.886	3.853	3.366	3.854	3.525	3.824	4.327	3.156	2.938	2.983	3.137	2.413	2.893	2.914	2.65	3.222
Trial 19	2.403	2.521	3.029	2.743	2.485	3.466	2.652	2.965	2.866	3.038	3.478	4.198	4.159	4.858	4.024	5.032	3.818	4.493	4.314	4.199	3.947	3.981	2.846	2.833	2.327	2.205	3.125	2.673	2.594	2.947
Trial 20	2.434	2.857	3.528	3.317	2.545	2.574	3.308	3.134	3.094	2.584	4.191	5.02	3.961	4.579	4.92	4.876	4.468	5.49	4.288	4.848	4.071	4.134	3.262	3.3	3.192	3.798	3.188	2.896	3.002	3.593
Trial 21	1.794	2.756	2.854	2.125	2.333	2.469	2.884	2.579	2.49	2.449	4.282	4.888	4.515	4.151	3.827	4.098	3.564	3.444	4.461	3.701	4.181	3.323	2.745	2.813	3.199	2.401	2.562	2.04	2.572	2.523
Trial 22	2.126	2.749	2.089	2.108	2.251	2.386	2.528	2.424	2.555	2.612	4.858	4.723	4.686	4.579	4.22	4.234	4.05	3.689	3.879	4.009	3.307	2.892	3.51	2.901	2.338	2.775	2.623	2.371	2.704	2.816
Trial 23	2.218	2.346	2.195	2.388	2.442	1.953	2.517	2.425	2.576	2.483	3.828	3.652	4.638	4.003	4.366	3.536	3.941	3.448	3.324	3.499	2.941	3.178	2.831	2.576	2.309	2.559	2.594	2.513	2.716	2.618
Trial 24	2.007	2.457	2.767	2.389	2.447	3.145	2.64	3.101	2.933	3.173	3.525	5.045	4.498	3.951	3.955	3.331	4.119	3.743	4.049	3.13	3.622	2.8	3.236	2.375	2.885	3	2.619	2.459	2.874	2.265
Trial 25	1.769	2.665	2.888	2.854	3.096	2.692	2.592	2.457	2.712	2.237	4.438	4.998	4.453	4.476	4.04	4.503	4.219	3.535	4.083	4.176	4.612	4.284	3.374	2.94	2.936	3.132	2.9	2.865	2.49	2.968
Trial 26	5.257	5.704	5.626	5.609	5.874	5.718	5.185	5.02	5.121	5.848	7.17	6.93	8.765	9.868	8.482	7.927	8.865	8.797	8.411	6.2	5.491	5.436	5.364	5.892	4.581	4.442	3.891	4.986	4.514	4.478
Trial 27	4.467	6.85	6.121	6.288	5.779	7.019	5.89	6.475	5.653	5.284	7.615	8.931	8.423	8.997	10.859	7.107	8.908	8.612	8.323	8.047	7.122	7.235	5.155	5.547	5.754	5.6	5.833	5.179	4.241	4.676
Trial 28	4.094	5.007	4.383	4.37	5.119	5.707	5.57	4.975	5.495	4.617	4.945	7.015	6.698	7.15	6.262	6.276	5.714	5.607	5.365	6.597	6.668	4.404	4.072	4.678	4.31	4.735	4.931	4.765	5.302	4.911
Trial 29	2.88	4.155	3.999	4.249	4.28	4.535	4.103	3.985	4.171	4.158	4.775	5.586	5.927	5.451	5.305	4.519	5.025	4.771	4.904	4.935	4.559	4.698	4.304	3.854	4.253	4.211	3.758	4.109	4.009	4.071
Trial 30	4.199	5.335	5.233	4.387	4.962	5.865	5.609	4.958	5.095	6.757	6.216	6.086	6.225	6.18	5.957	6.436	5.792	6.355	6.157	5.05	5.515	4.9	3.952	5.007	5.412	5.51	5.482	5.487	5.511	4.874
Trial 31	3.181	4.241	4.241	4.02	3.574	4.076	3.246	3.383	3.845	3.515	5.24	6.688	5.983	6.528	5.729	6.467	4.838	5.695	4.977	5.093	4.21	4.162	4.06	3.162	3.383	3.626	3.423	4.179	3.845	3.927
Trial 32	5.435	5.885	6.3	6.457	6.535	6.699	5.157	6.002	5.866	5.785	6.34	7.959	8.235	8.835	7.922	7.109	7.653	7.673	6.989	6.981	6.234	7.801	7.426	6.301	6.784	5.366	6.369	6.789	6.134	6.117
Trial 33	2.157	3.12	2.902	2.835	2.574	3.415	2.772	3.514	2.433	3.181	5.621	6.152	6.252	6.081	5.688	5.124	5.53	5.976	5.431	5.763	5.422	4.886	3.004	3.242	3.362	3.245	3.02	2.807	3.138	3.087
Trial 34	1.924	3.023	3.243	3.228	3.33	3.372	2.661	2.639	3.18	2.523	5.559	6.077	5.343	5.605	4.963	5.121	6.082	5.714	5.56	4.862	4.602	3.742	3.77	3.173	2.933	3.034	2.487	3.073	2.647	2.622
Trial 35	2.356	3.637	3.311	2.653	3.378	3.205	3.286	2.997	3.063	2.998	4.726	4.807	5.22	4.93	4.955	5.274	4.486	5.423	5.021	5.229	4.517	3.929	3.024	3.451	3.777	3.418	2.631	2.993	3.388	3.541

## Sheet: Fig.5d-g
	Time series raw fluorescence control																															Response dF/F
	Basin-2 Fed, no Hb inactivation																																Mean	SEM
Trial 1	9.524	9.426	9.825	9.549	9.658	8.916	9.903	8.94	9.364	9.367	9.767	10.767	11.815	10.791	10.986	11.381	12.204	9.575	10.989	10.272	9.7	9.203	9.484	9.329	9.803	9.588	9.194	9.329	9.387	9.007		Basin-2 Fed, no Hb inactivation	0.114199	0.016213
Trial 2	10.242	10.331	9.983	10.046	10.028	9.811	9.946	9.873	9.795	9.582	9.538	9.759	10.061	10.101	9.728	9.89	9.569	9.279	9.62	9.557	9.746	9.368	9.282	9.341	9.249	9.496	9.475	9.207	9.59	9.386		Basin-2 Fed on sucrose, no Hb inactivation	0.293346	0.0390877
Trial 3	10.051	9.657	9.671	9.424	9.212	9.224	9.457	9.27	9.184	9.186	9.121	9.353	9.42	9.349	9.235	9.402	9.494	9.251	9.255	9.258	9.188	9.22	9.094	9.182	9.032	9.244	8.952	8.803	8.818	8.695		Basin-2 Fed on sucrose, with Hb inactivation	0.115081	0.0159264
Trial 4	9.887	9.548	9.696	9.704	9.722	9.579	9.445	9.338	9.425	9.402	9.367	9.447	9.607	9.608	9.511	9.702	9.38	9.284	9.56	9.262	9.264	9.384	9.312	9.069	8.969	9.115	9.047	8.918	8.963	8.986		Basin-2 Fed, with Hb inactivation	0.0302543	0.00963191
Trial 5	9.518	9.486	9.296	9.522	9.638	9.564	9.41	9.26	9.211	9.481	9.275	9.99	10.013	9.825	9.813	9.641	9.845	9.531	10.018	10.066	9.926	9.568	9.162	9.613	9.072	9.285	9.255	9.053	9.269	9.252
Trial 6	12.993	12.955	12.725	12.752	12.973	12.507	12.566	12.373	12.3	12.515	12.525	13.538	13.207	13.464	13.395	13.293	13.33	13.156	12.935	12.8	12.702	12.518	12.175	11.451	12.047	11.489	11.229	12.1	12.24	11.953
Trial 7	12.793	13.228	12.419	12.409	12.473	13.614	13.085	12.602	13.099	13.329	13.741	14.628	13.95	14.746	14.481	13.899	13.664	13.269	12.854	13.066	13.174	13.042	12.379	12.765	11.856	12.281	12.496	12.506	12.816	12.422
Trial 8	12.452	12.204	12.49	11.439	12.296	12.201	12.164	11.942	11.612	11.694	12.041	12.388	13.199	12.894	12.53	11.733	12.419	12.062	12.242	12.139	12.541	11.317	12.255	11.697	12.248	12.006	12.154	11.478	11.328	11.838
Trial 9	11.731	11.678	11.855	11.578	11.585	11.415	11.797	11.728	11.448	11.572	12.07	11.997	12.136	12.49	12.458	12.993	12.061	11.888	11.614	12.049	11.973	11.974	11.412	11.621	10.881	10.795	11.102	10.399	10.579	11.346
Trial 10	10.859	11.225	10.843	10.401	10.8	10.49	10.494	10.927	10.353	11.508	10.783	10.936	10.814	11.054	11.287	10.962	10.926	10.665	10.786	10.662	10.712	10.494	10.498	10.496	10.415	10.501	10.159	10.364	10.507	10.002
Trial 11	13.802	13.212	14.521	12.593	14.919	13.767	14.735	13.337	13.691	13.979	14.621	15.542	15.007	13.309	15.021	14.614	13.998	13.833	14.714	14.033	13.951	13.558	13.56	14.186	12.991	13.365	14.135	13.909	12.93	13.056
Trial 12	14.237	13.579	14.196	13.825	13.888	13.592	13.696	13.672	13.411	13.819	12.924	13.279	13.293	14.088	13.762	13.444	13.29	13.472	12.765	13.41	13.248	12.671	12.878	13.079	13.169	12.797	13.037	13.378	13.183	13.054
Trial 13	13.198	13.344	13.289	13.191	13.4	13.246	13.12	13.252	13.136	12.939	12.951	12.812	12.971	12.91	12.812	13.082	12.764	13.182	12.958	12.945	12.988	13.213	13.172	12.816	12.954	13.036	13.103	13.035	12.869	12.863
Trial 14	13.239	13.224	13.209	12.984	13.265	13.265	13.306	13.095	13.219	13.062	13.014	13.263	12.985	12.983	12.883	12.823	12.999	13.005	12.764	12.834	12.934	12.921	12.761	12.995	12.781	12.637	12.957	12.668	13.024	13.014
Trial 15	12.886	12.877	12.718	12.83	12.814	12.818	13.126	12.81	12.732	12.472	12.562	12.523	12.639	12.655	12.441	12.574	12.654	12.239	12.288	12.664	12.418	12.325	12.179	12.389	12.49	12.335	12.326	12.349	12.508	12.303
Trial 16	17.533	18.385	17.492	17.917	17.72	17.777	17.581	17.63	18.231	18.308	18.015	17.87	17.653	18.099	17.393	17.418	17.049	17.023	17.673	17.24	16.587	17.235	16.263	17.614	17.732	16.59	17.043	17.323	16.951	16.771
Trial 17	16.438	16.426	16.438	17.186	16.591	17.027	16.531	16.648	16.383	16.913	16.668	16.837	16.225	16.21	16.065	16.093	16.634	16.473	16.223	16.843	16.032	15.451	16.445	16.617	16.44	16.134	15.865	16.422	16.024	15.784
Trial 18	14.082	13.92	13.782	13.651	13.791	13.894	13.795	13.79	13.67	13.381	13.507	13.955	14.003	14.074	13.779	13.411	13.678	13.867	13.621	13.82	13.941	13.162	13.987	13.69	13.748	13.533	13.172	13.423	13.375	13.219
Trial 19	14.697	14.253	14.499	14.128	14.57	14.177	14.25	13.965	14.203	14.339	14.059	14.153	13.967	13.927	14.024	13.833	14.169	14.103	14.316	13.833	14.267	14.436	14.355	13.993	13.865	13.918	14.068	14.211	13.842	13.911
Trial 20	11.788	12.038	12.156	11.979	11.739	12.181	12.156	11.861	12.145	12.039	11.429	11.703	11.775	11.9	11.782	11.832	11.554	11.758	11.742	11.73	11.86	11.93	11.648	12.069	11.452	11.767	11.521	11.691	11.693	11.696
Trial 21	15.787	15.636	14.45	14.742	14.603	13.362	13.376	15.014	15.134	13.917	14.006	14.466	14.712	16.901	22.904	22.835	21.761	20.924	19.198	17.493	15.997	15.334	14.094	13.739	14.553	14.124	14.75	14.272	13.416	12.871
Trial 22	13.862	13.275	12.471	12.712	12.401	12.771	13.386	12.752	13.044	12.218	12.968	12.589	12.247	11.588	12.415	12.062	11.351	11.589	11.578	11.985	12.299	12.109	12.22	11.895	11.757	11.581	14.798	14.902	16.905	17.98
Trial 23	10.807	10.854	10.583	11.969	11.009	10.989	10.883	10.493	10.535	11.18	11.082	11.796	10.624	11.72	10.745	10.196	10.443	10.663	10.016	10.289	10.082	10.456	8.854	9.627	9.583	10.26	9.787	9.981	9.846	10.76
Trial 24	10.13	10.059	10.19	10.041	10.636	9.955	10.027	9.965	10.111	10.003	10.324	10.318	10.189	10.391	10.516	9.803	10.205	10.355	10.071	10.018	9.564	9.945	9.581	10.472	10.068	9.799	10.22	10.331	10.173	10.384
Trial 25	11.877	11.702	11.989	11.31	11.618	11.97	11.464	11.175	12.032	11.518	11.351	11.545	11.529	11.797	11.498	11.678	11.358	11.274	11.305	11.297	11.477	11.318	11.58	11.227	10.611	11.61	11.236	11.077	11.226	11.763
Trial 26	16.392	16.118	16.952	16.324	16.426	16.365	16.23	16.413	16.761	16.856	18.236	17.464	17.312	17.555	17.935	18.357	17.337	17.398	17.145	17.588	17.062	17.075	16.785	17.033	16.366	16.82	16.074	16.564	16.559	16.978
Trial 27	15.7	15.101	14.69	15.23	15.33	15.28	15.646	16.115	16.434	15.324	16.545	17.981	18.08	17.768	17.769	17.281	19.59	19.899	19.13	19.138	18.628	17.662	17.532	18.008	16.328	16.706	16.023	16.612	16.713	16.064
Trial 28	14.131	13.966	14.094	14.051	13.9	14.043	14.199	14.509	14.41	14.154	14.638	14.984	15.104	15.109	15.113	15.475	15.588	15.663	16.345	15.835	16.069	15.656	15.271	14.926	14.924	14.585	14.565	14.339	14.558	14.471
Trial 29	14.374	14.905	14.854	14.483	14.578	15.226	14.934	14.012	13.995	14.652	15.506	15.896	16.722	16.492	16.114	15.909	15.528	15.913	15.523	16.362	15.722	15.368	15.563	15.237	14.931	14.801	14.793	14.359	14.657	14.889
Trial 30	14.776	15.09	14.73	14.302	14.528	14.738	14.985	14.872	14.581	14.853	15.253	17.645	19.565	20.105	18.912	19.124	18.784	17.981	18.061	17.408	18.109	16.607	16.422	16.331	15.519	15.031	15.109	15.024	15.07	15.045
Trial 31	12.929	12.986	12.746	12.579	13.07	12.866	12.896	12.359	12.423	12.773	13.437	15.269	18.381	19.042	19.304	19.336	18.659	19.397	17.889	17.683	18.336	17.678	16.524	15.872	15.28	15.081	14.346	13.603	14.186	13.877
Trial 32	12.803	13.325	13.106	12.681	13.586	13.814	13.698	12.63	13.087	12.657	14.861	15.067	15.236	18.184	20.312	23.267	23.942	23.098	23.486	22.272	20.51	18.458	17.231	16.459	15.184	13.965	14.052	14.339	13.56	13.229
Trial 33	13.62	12.949	13.598	12.307	11.858	13.082	12.858	13.405	14.035	13.566	14.892	16.68	18.753	18.089	18.962	19.054	21.215	19.158	18.851	18.959	18.573	18.481	16.712	15.057	14.573	13.522	14.003	13.509	13.759	13.563
Trial 34	14.812	13.415	14.147	13.636	13.121	13.256	13.387	13.633	13.268	13.022	13.597	14.799	15.936	16.387	15.441	16.355	16.3	16.594	17.179	16.716	14.489	14.112	14.46	13.93	13.444	14.757	13.032	13.543	13.546	12.815
Trial 35	11.163	11.099	10.075	10.262	10.434	10.465	10.068	11.21	11.224	10.986	10.087	12.759	15.762	16.38	15.866	15.078	14.318	14.366	13.844	13.524	14.25	12.467	13.434	12.375	11.328	11.722	11.068	11.024	10.903	10.281
Trial 36	14.633	14.666	14.472	14.322	14.917	14.778	14.877	14.565	14.785	14.675	14.974	15.771	15.835	15.398	15.392	15.436	15.578	15.468	15.31	14.922	15.102	14.824	15.044	14.96	14.582	14.003	14.533	14.369	14.43	14.238
Trial 37	15.122	15.398	15.193	15.163	14.766	14.854	15.063	14.473	14.812	14.969	15.464	15.522	16.173	15.938	16.021	15.806	15.671	15.911	15.304	15.549	15.678	15.583	14.535	14.929	14.517	14.204	14.061	14.22	14.609	14.231
Trial 38	13.868	13.526	13.81	13.448	13.204	13.461	13.995	13.921	13.987	14.415	15.203	16.344	15.55	15.442	14.848	15.444	15.877	14.678	15.615	15.276	15.267	14.931	14.415	13.535	13.647	13.588	13.683	13.583	13.674	13.228
Trial 39	14.334	14.192	14.535	14.121	14.401	14.457	14.385	14.653	14.602	14.522	15.187	16.027	16.058	16.269	15.692	15.511	15.67	15.454	15.473	15.512	15.482	15.147	14.771	14.552	14.56	14.027	14.423	14.299	14.415	14.955
Trial 40	14.737	15.115	14.505	14.097	14.252	14.365	14.231	14.082	13.709	13.689	14.63	15.484	15.86	15.83	16.088	15.625	15.702	16.417	16.14	15.82	15.628	16.171	14.531	14.161	13.935	13.692	13.932	13.894	13.584	13.229
Trial 41	13.725	14.59	14.08	14.615	14.208	14.389	14.695	14.737	14.005	14.262	14.63	16.215	17.819	17.005	17.398	16.905	17.459	17.112	16.544	17.258	16.242	16.483	15.438	15.623	14.189	14.64	15.005	15.208	15.112	14.561
Trial 42	13.945	13.885	14.454	14.007	14.642	14.075	13.325	13.693	13.7	13.052	14.437	16.296	16.336	16.031	15.692	16.391	16.487	16.383	16.394	16.181	16.039	16.042	15.047	14.638	14.465	13.692	13.47	13.596	12.609	12.555
Trial 43	13.205	13.573	13.377	13.759	14.158	13.174	13.588	13.188	13.513	12.916	14.262	15.505	16.488	16.464	16.993	17.124	17.338	17.132	16.365	16.768	16.441	16.005	15.084	14.552	14.102	13.708	13.611	13.467	13.059	13.183
Trial 44	13.732	14.018	13.883	13.831	13.724	13.972	13.662	13.611	13.843	13.705	13.723	14.918	15.745	15.654	16.109	16.215	16.231	17.119	16.786	16.576	15.987	15.685	15.287	13.804	13.166	13.442	13.202	12.978	13.713	12.796
Trial 45	13.673	13.879	12.944	13.443	13.586	13.2	12.93	12.897	13.608	12.979	14.04	15.276	16.169	16.257	16.954	16.293	17.011	17.163	16.3	16.226	16.188	15.306	15.394	14.818	14.004	14.346	13.846	13.193	13.433	13.383
Trial 46	16.913	16.914	17.999	18.607	18.345	17.745	17.732	17.228	17.403	16.093	17.041	17.428	17.479	17.708	17.591	16.828	17.685	17.746	17.696	17.348	17.734	17.05	16.626	16.054	16.118	15.977	15.965	15.326	15.736	15.306
Trial 47	14.92	14.553	15.103	15.272	15.159	14.8	14.72	14.972	15.17	14.902	15.847	17.197	18.27	18.226	17.898	18.269	17.494	17.167	17.274	17.014	17.092	16.761	16.157	15.406	15.761	14.602	15.418	15.129	14.987	14.546
Trial 48	14.514	14.552	14.48	14.317	14.437	14.323	14.079	14.456	13.942	14.392	14.62	16.08	16.069	16.664	16.879	16.589	16.991	16.116	16.466	16.238	16.162	15.3	15.117	14.91	14.747	14.78	14.227	14.406	14.151	14.103
Trial 49	14.654	15.308	14.871	14.803	14.994	14.75	14.777	14.634	14.778	14.3	15.381	16.108	16.794	16.759	17.204	16.565	16.538	16.702	16.489	16.435	16.223	15.829	15.703	15.285	15.048	14.791	14.908	14.792	14.249	14.668
Trial 50	14.602	14.597	14.463	14.32	15.148	14.338	14.537	14.21	14.204	14.105	14.723	14.587	14.909	14.804	15.142	14.725	14.923	14.519	14.683	14.52	14.594	14.651	14.174	14.511	13.775	14.06	13.814	13.957	14.288	13.371
Trial 51	10.671	10.998	10.798	11.285	11.225	11.183	10.977	11.459	10.754	10.664	12.387	15.098	15.651	16.249	15.72	14.704	14.294	13.963	13.155	13.135	12.659	12.512	12.329	12.219	11.238	11.188	11.219	11.3	11.434	11.59
Trial 52	10.509	10.308	10.35	10.825	10.554	10.829	10.402	10.831	10.353	10.483	11.687	12.895	13.763	14	13.229	12.889	12.342	12.414	11.99	11.808	11.47	11.765	11.35	11.031	11.362	11.326	11.079	10.814	10.651	10.793
Trial 53	10.416	11.013	10.835	11.52	11.195	11.179	10.765	11.039	11.277	11.404	11.869	15.721	17.485	17.421	16.527	16.557	16.107	14.928	14.867	14.115	13.626	13.372	12.641	12.422	12.22	12.102	11.704	11.504	11.412	11.22
Trial 54	10.624	10.662	10.946	10.908	10.664	10.582	10.414	10.524	10.097	10.103	10.965	13.842	14.488	14.633	14.116	13.681	13.581	12.678	12.994	11.97	12.036	11.59	11.071	11.225	10.889	11.042	10.879	10.142	10.221	11.001
Trial 55	10.382	11.11	10.926	10.991	11.24	11.25	10.728	10.919	10.752	10.692	11.626	16.188	17.865	17.894	16.926	15.432	14.688	13.886	12.789	12.675	12.254	11.666	11.433	10.499	10.214	10.747	10.624	10.432	9.921	10.25
Trial 56	9.998	10.13	10.175	10.71	10.363	10.333	9.645	10.005	10.172	10.284	10.642	11.076	11.557	11.92	11.561	11.482	11.855	11.734	11.69	12.071	11.825	11.537	11.854	10.651	10.637	10.609	10.605	10.046	9.519	9.763
Trial 57	9.894	9.642	9.769	9.996	10.821	9.957	10.761	9.951	10.099	9.375	10.086	10.193	10.08	10.437	10.907	9.726	10.465	10.396	9.556	9.849	10.318	10.37	10.54	9.807	10.081	9.411	10.038	9.368	9.558	9.511
Trial 58	9.003	9.511	8.887	9.408	9.674	9.537	9.584	9.392	9.942	9.398	10.645	9.77	9.837	10.265	10.124	9.844	9.565	10.148	9.904	9.889	10.029	10.03	8.988	9.476	9.471	9.291	9.772	8.849	8.784	8.722
Trial 59	9.299	9.615	9.412	9.628	8.796	9.421	9.675	9.195	8.799	9.056	9.546	10.936	11.308	11.615	11.263	11.23	11.565	10.619	10.667	10.175	10.569	10.408	10.104	10.101	10.013	9.6	9.534	9.168	10.111	9.336
Trial 60	8.936	8.715	9.082	8.509	8.99	8.719	8.739	8.642	8.855	8.623	8.878	9.379	9.516	9.514	9.59	9.379	9.773	9.856	9.632	9.468	9.395	9.274	9.566	9.191	8.754	8.631	8.468	8.32	9.061	8.641
Trial 61	12.994	13.147	13.432	12.718	12.739	13.164	13.18	12.858	12.865	12.429	13.207	14.149	15.579	15.139	14.42	14.517	14.079	13.364	13.454	13.447	13.157	12.542	13.207	13.426	12.669	12.727	12.819	13.044	12.719	12.742
Trial 62	12.491	13.215	12.845	12.561	12.757	13.02	12.931	12.577	12.929	12.216	13.048	12.988	13.033	13.591	13.446	13.472	13.493	13.024	13.24	12.898	13.061	12.226	12.686	12.625	12.719	12.475	12.631	12.36	12.752	12.299
Trial 63	13.069	13.19	13.098	13.842	13.363	13.599	13.468	13.049	13.389	13.311	14.004	14.4	14.883	14.69	14.669	14.258	13.882	13.811	13.659	13.257	13.366	13.617	13.221	13.405	13.189	13.159	12.852	13.047	12.972	12.904
Trial 64	9.694	10.517	10.405	10.052	10.226	10.331	10.215	10.349	10.506	10.216	11.95	14.048	13.748	13.294	12.603	11.684	11.987	11.62	11.763	11.305	11.26	10.914	10.576	10.687	10.306	10.624	10.559	10.32	10.499	9.992
Trial 65	10.322	10.241	11.163	10.504	10.717	10.958	10.488	10.644	10.166	10.386	12.883	14.29	14.611	14.457	14.214	13.335	12.371	12.471	11.61	11.357	11.395	11.196	10.659	10.437	10.133	10.364	10.652	10.702	10.593	10.407
	Basin-2 Fed on sucrose, no Hb inactivation
Trial 1	12.984	12.267	12.653	12.095	12.146	12.39	11.592	11.847	11.832	11.674	11.516	12.079	12.262	12.126	12.384	12.014	12.372	12.084	11.425	12.402	12.272	11.924	12.124	12.06	11.748	12.252	11.907	11.606	11.878	12.137
Trial 2	12.456	12.246	11.368	11.176	11.495	12.152	12.027	11.649	11.984	12.099	13.92	15.631	15.694	16.72	19.488	17.092	16.492	14.695	14.444	13.46	12.767	12.143	12.556	11.472	11.673	10.916	11.018	10.741	11.607	10.772
Trial 3	12.699	12.245	12.985	13.031	11.688	11.692	12.201	11.762	11.531	11.168	12.124	12.303	12.317	10.76	11.742	11.939	12.105	11.808	12.114	12.441	11.845	11.808	12.105	11.943	12.496	11.773	10.734	11.487	10.978	11.286
Trial 4	9.583	9.121	9.25	9.672	8.911	9.262	9.267	9.1	9.381	9.58	9.435	9.618	9.451	9.361	9.32	9.229	8.94	8.876	9.381	8.934	8.898	9.212	9.046	9.061	8.972	8.851	9.035	8.766	8.787	8.581
Trial 5	8.916	9.01	8.796	8.768	8.514	8.773	8.849	8.744	8.537	8.594	8.847	8.903	8.554	8.59	8.7	8.552	8.406	8.518	8.622	8.891	8.633	8.556	8.501	8.618	8.57	8.603	8.662	8.516	8.542	8.548
Trial 6	9.643	10.14	9.867	9.479	8.847	9.703	9.338	9.667	10.365	10.251	9.057	9.239	9.172	10.059	10.43	10.025	12.109	11.898	11.775	11.09	10.276	10.059	10.263	9.77	9.757	9.988	9.344	9.39	9.049	9.327
Trial 7	10.554	10.856	10.919	10.152	10.367	10.264	9.863	9.957	10.058	10.463	10.343	10.286	10.979	12.253	12.548	12.772	12.931	11.831	11.503	12.462	11.308	11.221	11.027	10.776	10.442	10.348	10.626	11.089	9.533	9.736
Trial 8	10.53	10.165	10.628	10.335	11.321	10.52	10.908	10.64	11.235	10.755	10.923	10.818	10.801	11.02	10.902	11.167	10.965	10.443	11.116	10.495	10.338	10.317	10.658	10.701	10.986	10.528	10.762	10.574	10.337	10.365
Trial 9	10.163	10.809	10.455	10.511	10.201	11.013	11.265	9.776	10.447	10.792	11.435	10.211	11.006	10.922	10.71	9.813	9.825	9.899	9.728	10.693	9.94	10.131	10.259	9.965	10.062	10.632	10.468	10.336	10.345	10.225
Trial 10	10.981	10.874	10.784	10.667	10.631	10.552	10.352	10.057	9.907	9.985	9.853	10.34	10.71	9.709	10.128	10.095	10.118	10.167	9.897	9.379	10.12	9.566	9.596	9.667	9.633	10.073	10.012	10.195	9.84	10.017
Trial 11	12.575	12.205	12.529	12.501	11.892	11.975	12.291	12.09	11.605	11.938	14.051	21.136	22.384	21.935	19.043	17.928	17.512	15.94	15.661	13.882	13.999	14.118	13.527	13.528	14.042	13.372	13.783	13.263	12.652	13.085
Trial 12	12.064	11.791	12.843	11.766	12.013	12.297	12.247	11.697	11.854	11.918	16.431	27.654	30.228	28.297	26.477	24.39	22.634	20.693	19.018	18.728	16.973	16.008	14.602	14.141	13.361	13.097	12.449	12.642	12.394	12.111
Trial 13	11.771	11.927	11.441	11.562	11.535	11.911	11.719	11.487	11.863	11.607	19.968	30.971	32.848	32.415	30.812	27.521	24.297	22.822	20.768	19.22	17.932	16.544	15.965	14.397	13.609	13.3	12.219	12.408	12.267	11.568
Trial 14	11.673	11.34	11.555	11.476	11.432	11.393	11.071	11.443	11.359	11.209	18.555	31.391	33.858	32.413	27.533	25.674	23.703	21.114	19.816	19.228	17.824	15.962	14.911	14.032	13.953	12.851	13.251	12.188	12.195	12.165
Trial 15	11.108	11.426	11.22	11.089	11.945	11.69	10.7	11.035	10.926	11.75	15.537	26.574	29.069	28.366	25.65	24.013	20.44	18.92	18.162	17.165	15.456	14.211	13.579	12.372	12.2	11.923	12.25	11.765	11.592	11.197
Trial 16	13.32	13.105	13.252	13.076	13.058	13.132	12.908	13.14	12.959	12.98	12.355	12.292	12.365	12.596	12.25	12.305	12.252	12.055	12.051	12.153	12.044	12.163	12.099	12.131	11.931	11.877	12.196	12.244	12.122	11.976
Trial 17	12.006	11.936	11.738	12.074	11.873	11.966	11.909	11.68	11.734	11.777	11.402	11.4	11.58	11.264	11.59	11.535	11.359	11.456	11.408	11.343	11.278	11.322	11.238	11.431	11.461	11.208	11.26	11.115	11.335	11.321
Trial 18	14.978	14.235	15.263	14.632	14.627	13.847	15.34	14.797	14.284	14.862	15.685	15.741	15.198	14.765	14.056	13.168	13.442	12.907	13.657	13.248	12.547	12.649	12.468	12.877	12.793	13.062	12.782	14.028	13.319	12.94
Trial 19	13.108	13.251	13.137	13.789	13.026	13.298	13.968	13.94	14.328	13.984	14.573	15.519	14.844	13.881	14.001	13.622	12.564	13.215	12.557	13.113	12.61	12.44	11.923	11.986	12.7	12.298	12.385	12.458	11.865	12.605
Trial 20	15.236	14.469	14.752	14.821	14.542	14.906	14.669	14.496	14.478	14.593	14.25	13.69	13.785	13.578	13.35	13.562	13.423	13.588	12.892	13.232	13.597	12.879	12.68	13.067	12.869	12.782	12.808	12.618	12.932	13.161
Trial 21	12.798	12.465	13.225	13.662	11.136	12.399	12.319	12.746	12.169	11.225	12.648	16.282	16.695	16.967	15.225	15.657	16.3	15.488	14.648	16.789	15.92	13.944	13.554	11.357	12.779	12.061	11.446	10.808	10.695	8.977
Trial 22	10.496	9.798	11.458	10.916	10.765	10.985	11.059	9.903	11.041	9.987	11.468	11.91	12.944	11.882	12.967	12.726	12.064	12.33	11.512	11.366	11.739	10.985	10.754	9.977	9.783	9.588	10.558	9.726	9.9	9.417
Trial 23	10.341	9.19	9.779	10.492	9.531	9.831	9.407	9.647	9.563	9.689	10.102	10.529	10.469	10.421	9.847	10.436	9.842	9.979	9.562	9.791	9.938	9.836	9.913	9.238	9.414	8.985	8.984	9.125	9.418	8.799
Trial 24	10	8.864	9.799	9.278	10.071	11.728	10.314	9.763	7.716	8.586	11.722	13	14.03	13.692	14.16	13.367	14.036	13.26	12.083	11.811	13.621	11.325	9.325	12.16	9.627	9.876	9.941	9.503	9.604	9.562
Trial 25	10.08	9.871	9.657	9.586	9.654	9.644	9.08	9.518	9.769	9.486	10.014	10.258	10.518	10.236	9.872	10.058	9.717	9.946	9.345	9.708	10.162	10.346	9.601	10.151	9.786	8.94	9.442	9.9	9.569	9.116
Trial 26	10.56	11.166	10.522	10.665	10.403	10.545	10.609	10.713	10.699	10.807	12.536	13.701	13.479	12.871	12.063	12.188	11.685	11.731	11.431	11.008	10.626	11.342	10.669	10.691	10.258	10.726	10.547	10.408	10.453	10.412
Trial 27	10.085	9.624	10.104	10.038	10.337	9.996	10.105	10.47	10.103	10.126	14.165	15.853	15.543	14.77	14.129	13.169	12.156	12.165	11.407	10.992	11.339	10.521	10.387	9.929	10.122	10.069	9.85	9.895	9.889	9.563
Trial 28	9.479	9.64	9.451	9.67	9.602	9.654	9.566	9.573	9.478	9.585	11.558	13.153	12.996	12.318	11.782	11.409	11.067	10.666	10.627	9.886	10.094	9.419	9.851	9.722	9.74	9.415	9.321	9.442	9.299	9.181
Trial 29	9.723	9.869	9.954	10.102	9.614	9.705	9.622	9.801	9.435	9.405	11.422	12.651	12.356	11.517	11.192	10.474	10.9	10.201	10.071	9.587	9.976	9.71	9.534	9.548	9.555	9.578	9.205	9.385	9.379	9.634
Trial 30	10.074	10.049	9.961	9.837	9.821	10.176	10.365	10.014	10.051	10.1	11.229	12.423	12.421	11.789	11.033	10.843	10.343	10.563	10.143	9.846	9.995	10.44	9.97	9.784	9.829	9.962	10.002	9.835	9.552	9.768
Trial 31	12.223	12.081	12.035	12.143	11.963	11.974	11.799	11.827	11.487	12.049	13.531	14.253	13.79	13.712	13.303	12.73	12.858	12.246	12.703	12.731	11.66	12.307	12.171	11.818	12.006	11.806	11.83	12.264	11.68	12.188
Trial 32	10.54	10.174	11.43	10.778	11.152	10.619	11.275	11.103	10.399	10.652	13.069	14.481	13.469	12.085	11.74	12.222	11.509	11.407	11.105	11.053	10.952	10.768	10.642	10.913	10.319	10.568	10.654	10.571	10.197	10.77
Trial 33	11.173	11.72	11.195	11.112	10.45	11.008	11.215	11.215	11.001	11.029	13.976	14.608	14.101	13.855	13.775	13.186	12.151	11.871	11.098	11.987	11.673	11.397	11.023	11.441	11.415	11.153	11.279	11.35	10.777	10.686
Trial 34	10.847	11.266	11.11	11.491	10.934	11.202	10.988	10.966	10.619	11.26	13.075	14.191	15.118	13.309	13.712	11.959	12.135	12.089	11.507	12.109	12.273	11.541	12.102	11.292	10.997	10.391	11.197	10.976	11.228	10.895
Trial 35	11.9	11.766	11.662	11.618	11.475	11.144	11.673	11.609	11.936	11.7	13.148	14.271	13.562	13.214	12.732	11.93	13.043	13.038	12.272	11.913	12.185	11.188	11.628	11.181	10.783	12.182	11.62	11.425	11.183	11.615
Trial 36	15.738	14.911	14.807	15.128	14.872	14.054	14.428	14.662	15.461	15.731	16.1	23.07	27.606	28.329	26.665	25.165	23.252	22.233	20.025	19.478	17.93	16.817	16.996	16.573	17	16.225	15.675	15.434	16.035	15.783
Trial 37	14.64	14.986	14.624	14.295	14.541	14.88	14.587	14.609	14.97	14.214	18.032	27.753	28.572	28.99	27.905	26.407	25.631	23.644	23.394	21.606	23.005	25.172	23.527	22.149	20.006	19.948	17.806	17.613	17.274	15.376
Trial 38	14.421	15.032	14.326	14.726	14.456	14.35	14.746	14.598	14.398	14.377	16.844	21.828	22.406	22.104	21.231	19.961	19.053	18.44	17.49	17.702	16.635	15.8	15.059	14.912	13.899	13.619	13.779	14.071	13.931	13.349
Trial 39	12.293	12.478	12.255	12.604	12.35	12.328	12.693	12.332	13.02	13.159	14.339	19.471	20.409	20.579	18.96	18.44	18.58	16.644	16.264	16.045	15.563	14.776	13.782	13.115	12.803	12.734	12.48	11.658	11.512	12.102
Trial 40	12.797	13.089	13.129	13.132	13.241	12.986	12.759	12.803	12.212	12.301	13.791	17.474	18.176	18.752	17.64	17.757	17.485	16.673	16.484	15.657	15.608	14.521	14.684	14.012	13.501	12.886	13.071	12.991	13.144	12.081
Trial 41	10.747	10.737	11.064	11.124	11.31	11.143	11.632	11.873	11.202	11.802	14.416	15.605	15.864	16.65	15.251	15.483	15.658	14.398	14.805	14.94	14.511	13.56	12.748	12.76	12.018	11.909	11.62	11.194	10.587	10.959
Trial 42	15.284	15.144	15.104	14.946	15.318	14.947	14.785	16.168	15.023	15.453	15.033	17.545	20.14	22.451	21.129	22.062	20.236	18.669	18.692	16.893	17.89	16.549	16.306	16.204	15.223	14.606	14.339	14.688	14.422	14.072
Trial 43	14.068	13.642	14.16	13.939	14.23	14.39	13.46	14.1	13.478	12.793	14.298	16.154	17.988	16.875	17.6	18.031	17.782	17.234	17.277	16.304	16.351	14.709	13.81	15.043	13.411	13.689	13.939	13.018	12.154	12.727
Trial 44	15.034	15.023	14.923	14.822	14.713	14.609	14.617	15.044	14.982	14.561	16.21	16.422	19.611	22.683	23.853	23.465	21.626	20.765	19.94	19.278	18.31	17.03	16.472	16.203	15.602	14.681	13.891	14.002	13.922	13.35
Trial 45	14.937	15.807	15.685	15.467	15.223	15.133	15.329	15.119	15.065	15.183	15.138	17.222	19.459	21.781	23.335	22.591	20.681	20.69	19.589	19.139	18.779	17.536	16.037	16.289	15.289	14.754	14.548	14.393	14.571	13.947
Trial 46	8.78	9.126	9.453	9.52	8.867	9.31	9.433	9.377	9.512	9.896	10.65	12.698	13.154	12.743	12.496	12.357	11.895	11.283	11.909	11.169	11.027	11.287	10.052	9.803	9.649	9.146	9.183	8.652	8.818	8.532
Trial 47	8.688	8.826	9.18	9.29	9.031	9.307	9.318	9.227	9.439	9.198	10.192	12.363	13.195	12.812	11.918	11.391	11.457	10.717	10.179	10.138	9.994	9.113	8.978	8.672	8.873	8.214	8.257	8.936	9.744	9.904
Trial 48	8.58	8.802	8.866	8.904	9.202	9.244	9.665	11.087	10.807	9.727	11.909	14.26	14.351	13.877	13.616	13.195	12.675	12.128	11.762	11.107	10.778	10.567	10.663	9.932	9.02	9.19	9.344	9.06	9.086	8.962
Trial 49	7.86	8.317	8.163	8.386	8.552	8.468	8.455	8.384	8.507	8.437	9.794	11.468	12.081	12.272	11.381	10.969	10.804	10.759	10.302	9.701	9.822	9.388	9.334	8.785	8.451	8.206	7.78	7.79	7.464	7.398
Trial 50	8.982	8.601	8.962	9.066	9.127	8.773	8.431	9.361	9.495	8.987	9.976	10.852	11.516	11.492	11.199	11.223	10.976	10.359	10.789	10.465	10.115	9.959	10.115	9.667	9.207	8.607	9.119	8.608	8.732	8.702
Trial 51	7.596	7.497	7.437	7.515	7.664	7.302	8.056	7.991	7.883	8.1	12.106	16.847	17.422	16.898	15.046	13.723	12.593	12.164	11.434	10.578	10.225	9.703	8.908	8.768	8.279	8.4	7.29	7.38	7.708	7.659
Trial 52	7.218	7.325	7.527	7.172	6.677	7.283	7.106	6.771	6.752	6.899	9.263	11.928	12.74	11.717	10.682	10.65	10.033	9.446	8.928	8.651	8.25	8.459	7.995	7.621	7.592	6.701	6.828	7.141	6.907	6.859
Trial 53	7.127	7.058	7.497	7.522	7.319	6.99	7.211	7.301	6.924	7.1	10.916	13.841	13.938	13.567	12.985	12.41	10.776	10.751	10.164	9.428	8.965	8.883	8.464	8.157	8.18	7.542	7.486	7.621	7.392	7.527
Trial 54	6.927	7.178	7.245	7.178	7.108	7.215	7.457	7.091	7.526	7.314	11.239	14.249	15.462	15.075	13.967	12.975	11.864	10.936	10.584	10.169	9.574	9.118	8.494	8.978	7.727	8.014	7.681	7.751	7.572	7.492
Trial 55	6.521	7.206	7.187	7.334	6.915	6.999	7.19	7.193	6.793	6.954	10.103	13.026	13.739	13.174	12.505	11.623	10.844	10.373	10.207	9.833	9.273	9.004	8.309	8.347	7.704	7.891	6.949	7.441	7.263	7.508
Trial 56	12.699	13.123	13.559	13.243	12.646	12.166	12.606	12.191	12.188	12.867	13.193	15.172	15.731	15.546	15.419	14.669	16.158	16.603	15.882	15.826	15.459	15.453	14.574	12.943	13.045	12.361	12.427	12.235	11.507	11.787
Trial 57	11.013	11.849	11.36	11.644	11.38	11.489	11.63	11.757	11.743	11.302	13.484	17.384	16.439	16.097	15.926	15.312	14.738	14.745	14.297	13.945	13.507	13.259	12.842	11.59	11.667	11.69	10.895	10.791	10.796	10.533
Trial 58	10.558	10.668	10.593	10.515	10.496	10.23	10.305	10.066	10.453	10.209	11.377	13.627	14.065	13.487	12.807	12.825	12.428	11.684	11.726	11.936	11.703	10.781	11.101	10.612	10.385	9.967	10.08	10.252	10.275	9.974
Trial 59	10.823	10.825	10.802	11.101	10.821	10.92	10.801	10.67	10.623	10.983	12.306	16.089	17.1	17.374	16.97	15.624	14.686	14.28	13.961	13.626	12.976	13.031	12.038	11.358	10.765	10.502	10.219	10.154	9.772	10.067
Trial 60	9.52	9.704	9.683	9.403	10.027	9.254	9.656	9.692	9.637	10.129	10.59	12.476	13.246	12.748	12.585	12.234	11.902	11.37	11.154	11.023	10.971	10.86	10.74	10.329	9.986	9.182	9.515	9.22	9.209	9.435
	Basin-2 Fed on sucrose, with Hb inactivation
Trial 1	10.36	10.041	10.135	10.142	10.065	9.846	9.782	9.955	9.734	9.926	9.885	9.76	9.869	9.827	9.764	9.823	9.948	9.906	9.871	9.841	9.817	9.674	9.78	9.758	9.678	9.636	9.735	9.762	9.68	9.69
Trial 2	9.632	9.63	9.612	9.574	9.502	9.473	9.464	9.413	9.379	9.383	9.301	9.24	9.119	9.345	9.312	9.237	9.279	9.198	9.231	9.188	9.138	9.144	8.951	9.063	8.993	9.173	9.151	9.036	8.996	9.064
Trial 3	9.411	9.309	9.23	9.252	9.189	9.251	9.186	9.28	9.155	9.255	9.183	9.087	9.094	9.154	9.147	9.077	9.112	8.96	9.17	9.094	9.034	8.926	9.144	9.14	8.99	8.98	9.042	8.931	8.894	8.945
Trial 4	6.83	6.948	6.763	6.722	6.686	6.798	6.777	6.724	6.637	6.706	6.739	6.658	6.647	6.649	6.569	6.776	6.819	6.748	6.639	6.676	6.621	6.594	6.649	6.591	6.705	6.614	6.698	6.572	6.772	6.6
Trial 5	8.532	8.438	8.497	8.383	8.277	8.434	8.443	8.4	8.291	8.293	8.377	8.21	8.307	8.364	8.338	8.303	8.253	8.215	8.309	8.269	8.309	8.272	8.195	8.174	8.172	8.25	8.149	8.339	8.369	8.314
Trial 6	12.202	11.994	11.85	11.9	11.898	11.843	11.951	11.878	11.779	11.759	11.876	11.869	11.839	11.808	11.906	11.757	11.773	11.618	11.799	11.827	11.838	11.817	11.76	11.778	11.67	11.81	11.676	11.716	11.523	11.658
Trial 7	10.601	10.637	10.481	10.673	10.709	10.778	10.789	10.438	10.541	10.501	10.689	10.492	10.58	10.627	10.56	10.58	10.436	10.612	10.448	10.456	10.625	10.365	10.554	10.458	10.502	10.303	10.466	10.53	10.407	10.489
Trial 8	12.493	12.288	12.2	12.091	12.17	12.041	11.992	11.896	12.012	12.019	11.895	11.987	11.943	11.954	11.913	12.065	11.848	11.922	11.823	11.901	11.937	12.068	12.023	11.883	11.809	11.776	12.017	12.077	12.029	11.977
Trial 9	11.33	11.34	11.051	11.27	11.259	11.198	11.084	11.193	11.221	11.254	11.266	10.956	11.266	11.001	10.915	11.077	11.102	11.134	11.044	11.109	11.061	10.972	11.096	10.869	11.124	11.019	11.028	10.999	11.033	11.013
Trial 10	11.18	11.064	10.91	10.74	10.917	10.576	10.707	10.851	10.795	10.743	10.716	10.809	10.741	10.745	10.742	10.529	10.593	10.669	10.848	10.714	10.514	10.623	10.57	10.626	10.633	10.606	10.594	10.579	10.582	10.84
Trial 11	10.343	10.123	10.058	10.107	10.091	10.056	9.98	9.98	9.989	10.105	10.054	10.173	10.118	10.078	10.031	9.941	10.025	10.068	10.139	10.045	10.014	9.875	10.045	10.12	10.048	9.915	9.986	10.051	9.879	9.893
Trial 12	10.388	10.312	10.067	10.212	10.262	10.173	10.09	10.197	10.067	10.128	10.101	10.032	10.126	9.924	10.047	9.849	10.234	10.115	9.969	10.047	10.059	10.104	9.92	10.097	9.993	9.902	9.953	9.889	9.758	9.844
Trial 13	8.301	8.188	8.005	8.034	8.142	7.896	8.12	7.999	8.029	8.089	8.06	7.952	8.073	8.048	7.999	8.044	8.043	8.039	8.013	7.939	7.874	7.934	7.918	7.848	7.848	8.096	7.896	8.01	7.931	8.072
Trial 14	9.525	9.447	9.385	9.372	9.336	9.327	9.222	9.349	9.265	9.241	9.203	9.208	9.175	9.346	9.33	9.391	9.318	9.166	9.291	9.207	9.136	9.34	9.219	9.26	9.022	9.246	9.057	9.203	9.053	9.167
Trial 15	9.67	9.368	9.335	9.083	9.213	9.294	9.207	9.196	9.005	9.005	9.021	9.211	9.055	8.951	9.098	9.04	9.259	9.153	9.058	9.043	9.141	9.154	9.098	8.907	9.024	8.931	8.842	9.009	9.05	8.933
Trial 16	13.318	12.761	12.672	12.63	13.279	11.953	12.957	12.931	12.838	12.275	12.916	12.703	12.391	12.629	13.116	12.539	13.302	12.684	12.796	12.646	12.486	12.959	12.831	12.686	12.67	12.901	12.473	12.561	12.393	13.211
Trial 17	12.717	12.915	12.531	12.673	12.863	12.574	12.58	12.833	12.123	12.536	13.392	12.474	12.387	12.619	12.848	12.628	12.777	12.519	12.384	12.817	12.561	12.226	12.647	12.046	12.316	12.42	12.387	12.221	11.984	12.079
Trial 18	11.039	11.203	11.17	11.036	10.936	10.865	10.906	10.963	10.856	10.978	11.185	11.122	11.239	11.056	10.949	10.988	10.787	10.942	11.004	11.044	10.874	10.901	10.897	10.894	10.843	10.714	10.806	10.867	10.91	10.947
Trial 19	10.712	10.569	10.684	10.683	10.527	10.682	10.689	10.594	10.539	10.413	10.642	10.611	10.64	10.698	10.771	10.542	10.618	10.516	10.388	10.424	10.41	10.396	10.414	10.272	10.337	10.374	10.398	10.431	10.395	10.606
Trial 20	13.121	13.509	13.404	13.433	13.262	13.364	13.717	13.489	13.797	13.456	14.259	14.934	14.64	14.58	14.451	13.828	13.447	13.738	13.972	13.715	13.335	12.791	13.359	13.286	13.328	13.207	13.191	13.359	13.279	13.093
Trial 21	7.484	7.461	7.51	7.437	7.348	7.5	7.415	7.411	7.361	7.355	7.496	7.437	7.592	7.416	7.4	7.317	7.471	7.534	7.363	7.288	7.437	7.419	7.307	7.232	7.459	7.299	7.335	7.283	7.208	7.447
Trial 22	13.363	13.164	13.069	13.036	13.145	13.364	12.977	12.982	12.821	12.67	14.503	15.566	15.818	14.87	14.737	14.096	13.939	13.937	13.284	12.84	13.016	13.468	13.269	13.365	13.26	13.13	12.76	12.816	12.852	13.381
Trial 23	12.429	12.373	12.328	12.649	12.771	12.351	12.268	11.92	12.475	12.464	14.383	15.27	14.586	14.343	14.112	13.771	13.548	13.049	12.824	12.792	12.813	12.508	12.526	12.615	12.264	12.582	12.409	12.603	12.129	12.41
Trial 24	12.454	12.5	12.318	12.349	12.255	12.428	12.393	12.095	12.436	12.203	14.155	16.864	15.38	15.042	14.498	14.141	13.643	13.616	13.195	13.208	13.319	13.065	12.96	12.648	12.551	12.402	12.606	12.61	12.623	12.596
Trial 25	12.94	12.399	13.018	12.853	12.718	12.597	12.668	12.168	12.792	12.166	13.603	14.24	14.588	13.548	13.455	12.678	13.379	13.395	12.948	12.464	13.533	12.991	12.954	12.66	12.926	12.763	12.818	12.149	12.463	12.167
Trial 26	13.067	14.335	13.762	13.621	13.63	13.674	13.646	13.891	13.784	13.226	14.865	17.066	17.99	17.484	16.303	16.072	15.493	14.958	15.191	14.638	14.254	14.873	14.754	13.974	13.586	14.283	13.653	14.052	13.485	14.078
Trial 27	13.761	13.817	13.446	14.121	14.038	14.25	14.113	14.639	14.072	13.687	14.92	16.846	17.2	17.246	16.53	16.34	16.167	15.701	15.683	15.442	15.247	14.114	14.155	13.987	14.018	13.727	13.923	13.244	13.3	13.837
Trial 28	13.976	13.244	13.031	13.358	14.014	14.043	13.432	14.003	14.028	13.408	16.054	20.485	21.344	21.248	21.174	20.161	20.043	19.834	19.087	19.594	18.211	17.392	15.493	15.272	14.66	14.811	13.796	13.967	13.592	14.18
Trial 29	13.549	13.998	13.626	13.289	13.644	13.778	13.908	13.598	13.505	13.534	14.604	18.2	18.835	20.207	18.548	18.179	17.322	16.634	16.741	16.616	16.624	15.282	15.092	14.672	14.433	14.677	13.549	13.149	12.879	13.485
Trial 30	13.55	13.056	13.222	13.335	12.984	12.884	13.303	13.167	12.896	12.874	13.316	16.312	17.816	18.696	18.649	17.528	16.909	15.894	15.304	15.627	15.562	14.447	14.211	14.145	13.307	13.511	13.544	13.144	13.518	13.515
Trial 31	11.734	11.479	12.133	11.784	12.179	11.943	11.703	12.382	11.457	11.355	13.446	13.388	13.57	13.977	14.179	14.121	14.437	13.728	13.14	13.032	13.131	13.218	12.4	12.101	12.319	12.585	12.005	11.72	12.669	12.216
Trial 32	14.877	14.448	14.734	14.034	14.407	13.651	14.539	14.225	14.117	14.312	15.009	15.759	16.669	15.663	15.039	15.68	15.645	14.41	15.069	14.931	14.834	14.791	14.55	14.089	14.731	14.612	13.988	14.835	14.333	14.654
Trial 33	13.376	13.502	13.798	13.981	14.233	14.496	12.662	13.773	14.153	13.779	13.981	16.071	14.932	15.628	13.56	14.003	14.219	13.753	14.672	13.482	14.563	13.992	13.369	14.352	13.491	13.813	14.162	13.751	14.091	13.853
Trial 34	14.013	14.677	14.176	14.755	14.898	14.588	14.354	15.307	14.693	14.372	16.007	20.178	20.561	21.158	19.826	19.045	17.806	17.989	16.579	14.924	15.374	14.924	14.655	14.156	14.788	14.263	13.592	13.477	13.673	13.347
Trial 35	13.669	13.676	13.363	13.703	13.599	13.592	13.568	13.511	13.423	13.325	13.231	13.53	13.163	13.492	13.44	13.192	13.239	13.47	13.329	13.425	13.399	13.191	13.374	13.298	13.397	13.171	13.43	13.259	13.223	13.283
Trial 36	11.559	11.378	10.827	10.887	10.601	10.969	11.198	10.859	11.39	10.997	11.134	12.317	12.376	12.118	11.681	11.887	10.957	11.583	11.855	11.609	11.982	11.716	11.405	11.467	11.395	11.311	11.204	11.074	10.845	10.95
Trial 37	11.487	10.508	10.712	10.301	10.656	10.384	10.594	11.046	11.149	11.096	12.464	12.473	11.965	11.611	11.575	11.301	11.277	11.026	10.944	10.751	10.423	10.451	10.354	10.27	10.62	10.164	10.052	10.067	9.991	10.243
Trial 38	10.14	10.209	9.609	10.591	10.248	10.294	10.142	9.861	10.189	9.478	10.614	12.907	14.246	15.028	13.987	13.762	12.886	12.371	11.988	11.553	10.875	10.792	10.958	10.318	10.338	10.015	9.629	9.596	9.854	9.646
Trial 39	9.951	9.494	9.53	9.519	9.99	9.88	9.524	9.555	9.269	9.758	10.384	11.622	11.682	11.545	11.238	10.801	10.797	10.572	10.153	9.975	10.069	9.406	9.356	9.678	9.637	9.564	9.055	9.015	9.633	9.071
Trial 40	10.356	10.145	10.062	10.42	10.266	9.791	9.534	9.664	10.39	9.327	10.856	13.345	13.922	14.089	13.253	11.85	11.601	11.512	11.243	10.767	10.767	10.237	10.032	10.455	10.096	10.227	10.42	10.138	9.832	10.185
Trial 41	15.549	15.014	16.129	15.16	16.183	15.113	15.328	15.536	14.707	14.813	18.668	20.94	22.365	22.68	23.973	23.4	21.067	19.795	19.792	19.524	17.607	17.113	16.367	16.185	15.63	16.025	14.599	15.19	15.119	15.724
Trial 42	15.381	15.678	15.273	15.339	16.002	14.643	15.643	14.841	15.153	15.718	17.739	20.67	21.527	21.261	20.697	20.551	20.016	19.317	18.338	18.386	17.275	16.959	16.894	16.011	15.903	16.477	15.744	15.577	14.995	16.064
Trial 43	15.347	14.691	14.806	15.044	15.65	15.451	14.612	15.125	14.948	15.505	17.077	22.545	24.034	23.745	23.268	22.463	22.173	20.88	19.955	19.281	18.294	17.21	16.632	15.974	16.391	15.079	15.398	15.253	15.414	15.332
Trial 44	14.967	15.018	14.875	15.215	15.138	14.773	15.255	15.003	14.618	14.421	16.467	19.651	20.132	20.415	20.508	20.392	19.689	20.127	19.536	18.889	17.397	17.57	16.319	16.264	15.811	14.971	15.242	15.108	14.518	15.279
Trial 45	14.969	15.764	14.859	15.053	15.332	14.44	15.18	14.698	14.589	14.9	16.078	20.657	21.398	21.593	21.837	21.601	20.745	19.878	19.125	18.579	17.27	16.749	15.623	16.243	16.597	15.448	15.043	14.952	14.855	14.728
Trial 46	15.286	15.144	15.147	15.275	15.21	14.843	15.294	15.049	15.161	15.27	15.291	14.985	14.952	14.992	15.143	14.981	14.941	14.691	14.621	14.711	14.711	14.629	14.847	15.105	14.727	14.848	14.669	14.728	14.74	14.674
Trial 47	14.893	14.63	14.293	14.569	14.536	14.405	14.888	14.529	14.638	15.02	15.504	16.492	16.119	15.92	15.947	15.346	15.293	15.338	14.958	14.842	14.937	15.074	14.757	15.177	14.674	14.858	14.421	15.248	14.202	14.892
Trial 48	14.258	14.488	14.002	14.149	14.348	14.356	14.326	14.783	14.811	14.587	14.96	16.69	16.505	15.282	15.499	15.163	15.141	14.765	14.737	14.414	14.415	14.37	14.567	14.065	14.211	14.073	14.209	13.974	14.029	14.629
Trial 49	14.476	14.223	14.813	14.702	14.469	14.291	14.998	14.24	14.643	14.677	16.052	17.968	17.738	16.728	16.9	16.222	16.269	15.503	15.21	15.293	15.157	15.377	14.734	15.024	15.169	14.585	14.783	14.678	14.678	14.464
Trial 50	15.728	15.79	15.082	15.062	14.879	16.71	15.1	15.315	15.386	15.234	15.577	16.984	16.214	15.634	15.871	15.741	16.054	15.908	14.98	15.671	15.765	16.025	15.616	15.11	15.265	15.892	14.721	15.212	15.786	15.9
Trial 51	15.44	15.188	15.728	15.101	15.25	15.342	15.908	15.456	15.138	15.475	15.834	15.434	15.343	15.268	15.286	15.53	15.452	15.431	15.039	15.225	14.841	15.216	15.211	15.381	15.109	15.104	15.227	14.643	15.279	15.187
Trial 52	13.41	13.595	13.243	13.569	13.371	13.643	13.715	13.666	13.128	13.105	13.373	13.442	13.231	12.876	13.165	13.233	12.994	13.19	13.308	13.239	13.091	13.357	13.259	12.927	12.903	12.852	12.672	12.937	12.72	13.311
Trial 53	17.919	18.877	17.916	18.169	18.554	18.303	14.947	15.799	16.539	18.137	17.55	18.522	18.722	18.006	18.59	18.599	18.367	18.188	18.36	18.225	18.736	17.476	18.205	17.951	17.79	17.566	18.224	18.976	17.046	16.363
Trial 54	13.329	13.801	13.965	14.011	13.952	13.968	13.95	13.785	13.711	14.173	13.915	13.962	13.604	13.963	13.932	13.61	13.829	13.603	13.428	13.717	13.515	13.415	13.901	13.771	13.743	14.002	13.602	13.837	13.666	13.687
Trial 55	15.057	15.354	15.472	14.95	15.536	14.917	14.643	14.796	14.736	14.6	14.36	14.809	14.93	14.879	14.773	14.779	14.642	14.887	14.685	14.736	14.556	14.494	14.28	14.351	14.798	14.767	14.523	14.838	14.439	14.58
Trial 56	10.597	11.081	11.336	11.266	11.328	11.11	10.639	10.597	10.814	10.572	13.122	14.294	15.105	14.224	13.945	13.214	12.675	12.767	12.713	12.277	11.643	11.441	11.208	10.988	11.035	10.393	10.916	11.246	10.449	10.743
Trial 57	10.885	11.172	11.463	11.537	11.666	11.72	11.343	11.385	11.195	11.042	10.945	11.874	12.028	11.804	11.5	11.16	11.089	10.79	10.64	10.647	11.018	10.53	10.45	10.359	10.46	10.594	10.626	10.369	10.181	10.623
Trial 58	24.204	24.656	24.61	24.607	24.743	24.364	24.843	24.526	24.33	24.62	25.544	26.439	27.565	27.011	27.945	27.96	29.258	30.024	29.184	29.156	28.864	28.781	27.981	26.918	26.144	25.452	25.65	25.049	25.47	25.523
Trial 59	21.887	21.687	22.401	22.215	22.02	22.337	22.352	22.404	22.215	22.098	21.616	23.868	24.867	24.992	25.356	25.352	25.212	24.837	25.981	25.457	25.413	25.145	24.219	23.145	23.632	22.667	21.907	21.804	22.016	21.604
Trial 60	20.58	20.157	20.536	20.236	19.685	21.075	20.864	20.664	20.864	20.222	22.182	23.38	25.059	24.023	25.223	24.687	24.562	26.292	25.548	24.19	24.857	24.227	23.119	22.746	22.725	21.345	20.854	20.406	20.806	20.099
Trial 61	15.537	15.189	15.462	15.337	16.002	14.634	14.278	14.321	14.413	14.155	15.315	16.338	17.519	16.969	18.913	18.539	17.083	17.705	16.465	16.195	16.404	15.962	15.355	14.796	15.205	15.212	15.053	14.959	13.726	14.808
Trial 62	15.041	15.368	15.031	14.382	15.039	15.793	15.463	15.91	15.874	15.069	16.907	19.567	22.114	21.964	22.245	22.839	21.515	19.72	19.52	19.218	19.229	18.344	18.207	16.812	17.44	16.684	15.491	15.032	15.343	15.88
Trial 63	14.254	15.046	14.642	14.311	14.871	14.733	15.22	14.533	14.744	14.145	15.454	18.696	19.648	20.715	20.49	21.576	20.812	20.489	20.445	20.127	19.675	19.357	17.968	18.166	17.785	17.677	16.8	16.532	16.412	15.392
Trial 64	14.536	15.122	14.856	14.459	13.963	14.381	14.138	14.328	14.587	14.28	15.758	18.925	20.388	20.563	20.115	19.737	19.486	20.813	20.5	19.655	19.306	18.624	18.074	17.239	16.538	15.647	16.025	15.467	15.607	14.499
Trial 65	14.842	13.809	14.26	14.535	14.709	14.22	14.356	14.56	14.035	14.186	14.685	17.158	19.529	21.526	20.027	20.034	19.701	20.064	20.311	19.344	19.485	19.114	18.344	17.021	16.307	15.239	15.359	14.808	14.477	14.853
Trial 66	13.509	13.607	13.566	13.734	14.203	13.397	13.606	13.213	13.347	13.512	14.949	16.361	16.318	17.132	16.533	16.973	15.852	16.061	15.785	15.401	15.429	15.324	14.743	14.381	14.308	13.845	13.932	13.561	13.555	13.959
Trial 67	13.921	14.562	14.373	14.357	14.144	14.197	14.181	13.641	14.158	13.96	14.2	15.059	16.506	16.511	15.52	16.231	16.076	15.548	16.009	15.544	15.99	15.775	15.33	15.517	14.864	15.027	15.235	14.599	14.116	13.56
Trial 68	13.911	13.646	14.131	14.433	13.828	14.392	14.259	14.21	13.993	14.456	14.296	15.612	16.109	16.184	16.123	17.254	16.361	16.678	16.417	16.628	16.803	15.876	16.449	15.075	15.224	14.704	13.527	14.323	14.107	14.263
Trial 69	13.848	14.629	13.805	14.45	14.146	14.438	14.649	13.904	13.813	13.999	14.041	15.705	16.073	16.124	16.727	16.261	16.863	16.59	17.614	17.899	17.511	17.137	17.266	15.651	15.268	14.988	14.475	13.973	13.309	14.54
Trial 70	12.755	12.159	12.87	13.297	12.924	13.064	12.916	12.194	13.298	12.699	12.813	13.909	13.728	14.863	15.881	15.687	14.823	15.577	14.706	15.13	14.771	14.962	14.519	14.297	13.952	14.261	12.692	13.421	13.448	13.695
	Basin-2 Fed, with Hb inactivation
Trial 1	11.919	11.346	11.318	11.777	11.249	11.056	11.431	11.438	10.866	11.737	11.381	11.305	11.285	11.22	11.156	11.063	11.136	11.248	10.768	10.961	11.772	11.242	11.309	10.988	11.358	10.619	10.457	11.314	10.887	10.827
Trial 2	11.388	11.285	11.578	11.116	11.163	11.436	11.174	10.985	10.882	11.473	10.724	12.106	11.611	11.956	11.692	11.174	11.436	10.856	10.721	11.228	11.058	10.929	11.437	10.742	10.706	10.637	10.426	10.814	11.239	10.303
Trial 3	12.117	12.057	11.789	11.931	11.651	11.705	11.666	11.662	11.857	11.617	12.53	11.801	11.511	11.259	11.999	11.692	11.485	11.591	11.647	11.665	11.628	11.693	11.467	11.971	11.363	11.627	11.805	11.329	11.063	11.692
Trial 4	11.639	11.51	11.44	11.324	11.011	11.051	10.989	11.001	10.958	11.119	10.816	10.777	10.907	10.855	10.848	10.82	10.564	11.02	10.636	10.635	10.52	10.691	10.598	10.818	10.824	10.592	10.593	10.781	10.546	10.548
Trial 5	12.431	11.878	12.005	12.052	12.179	11.728	12.3	11.73	11.9	12.034	12.135	12.395	12.583	11.657	11.981	12.037	12.089	12.407	11.941	12.144	11.496	11.962	12.368	12.049	12.2	11.913	11.494	11.933	12.535	11.907
Trial 6	19.824	19.614	19.895	19.398	19.509	19.577	19.633	19.452	19.394	19.468	19.378	19.561	19.309	19.324	19.349	19.54	19.302	19.248	19.155	19.324	19.488	19.153	19.287	19.329	19.266	19.18	19.243	19.452	19.241	19.203
Trial 7	18.817	18.693	18.871	18.822	18.701	19.022	18.618	18.577	18.657	18.679	18.503	18.643	18.676	18.531	18.56	18.73	18.668	18.616	18.517	18.543	18.639	18.468	18.535	18.352	18.436	18.456	18.44	18.377	18.646	18.207
Trial 8	18.952	18.9	19.108	19.01	18.852	18.714	18.759	18.575	18.974	18.771	18.709	18.742	18.8	18.599	18.636	18.322	18.566	18.756	18.35	18.445	18.771	18.692	18.296	18.527	18.49	18.607	18.56	18.426	18.613	18.314
Trial 9	15.725	15.81	15.522	15.813	15.738	15.716	15.513	15.737	15.731	15.559	15.588	15.777	15.707	15.712	15.515	15.364	15.688	15.393	15.444	15.489	15.544	15.541	15.562	15.532	15.297	15.454	15.502	15.38	15.317	15.505
Trial 10	17.682	17.466	17.604	17.659	17.778	17.536	17.456	17.423	17.514	17.684	17.444	17.274	17.567	17.407	17.661	17.503	17.501	17.444	17.296	17.422	17.547	17.196	17.276	17.388	17.43	17.23	17.507	17.417	17.491	17.35
Trial 11	8.791	8.379	8.441	8.517	8.541	8.37	8.459	8.591	8.464	8.028	8.014	8.163	8.342	8.162	8.539	8.439	8.101	8.274	8.139	8.163	8.393	8.24	8.225	8.343	8.306	8.304	8.409	8.297	8.234	8.593
Trial 12	7.541	7.524	7.513	7.41	7.487	7.59	7.447	7.487	7.507	7.616	7.47	7.489	7.381	7.432	7.418	7.226	7.343	7.426	7.287	7.346	7.246	7.43	7.522	7.31	7.537	7.573	7.398	7.579	7.509	7.442
Trial 13	8.248	8.3	8.14	8.182	8.171	8.013	8.03	8.03	7.926	8.007	7.944	7.76	7.873	7.852	7.82	7.902	7.75	7.932	7.92	7.541	7.634	7.709	7.763	7.926	7.741	7.957	7.612	7.645	7.686	7.699
Trial 14	8.104	7.842	7.792	7.852	7.793	7.72	7.801	7.608	7.671	7.712	7.636	7.691	7.775	7.502	7.763	7.662	7.625	7.743	7.611	7.763	7.465	7.642	7.665	7.51	7.398	7.541	7.578	7.653	7.643	7.543
Trial 15	9.914	9.626	9.482	9.186	9.668	9.611	9.088	9.284	9.086	9.319	9.205	9.368	9.296	9.058	9.095	9.3	8.948	8.963	8.871	8.986	9.422	8.859	9.11	9.22	9.021	8.982	9.043	9.189	8.959	9.152
Trial 16	14.436	14.392	14.32	14.272	14.294	14.378	14.307	14.211	14.457	14.157	14.206	14.244	14.229	14.27	14.39	14.224	14.282	14.194	14.309	14.188	14.301	14.211	14.382	14.182	14.232	14.346	14.328	14.429	14.346	14.173
Trial 17	17.085	16.87	17.097	16.961	17.325	17.066	17.397	17.358	17.16	16.922	17.112	16.824	17.056	16.633	17.041	17.232	16.951	17.519	16.688	16.843	16.938	17.285	17.288	16.978	16.998	16.722	16.949	17.05	16.925	17.111
Trial 18	16.853	16.773	16.534	16.484	16.501	16.584	16.526	16.58	16.68	16.489	16.429	16.559	16.471	16.459	16.626	16.608	16.449	16.431	16.461	16.5	16.503	16.528	16.533	16.447	16.53	16.563	16.435	16.481	16.435	16.599
Trial 19	14.678	14.675	14.719	14.669	14.698	14.782	14.77	14.669	14.672	14.668	14.806	14.664	14.733	14.766	14.761	14.592	14.6	14.634	14.626	14.68	14.61	14.721	14.635	14.572	14.718	14.641	14.662	14.771	14.585	14.618
Trial 20	16.214	16.338	16.223	16.261	16.363	16.221	16.31	16.175	16.036	16.013	16.043	16.144	16.091	16.277	16.147	16.334	16.024	16.048	16.126	16.12	15.996	16.154	16.24	16.085	16.222	15.885	16.281	16.343	16.235	16.101
Trial 21	9.297	9.387	9.056	9.05	9.278	9.168	9.389	9.023	9.157	9.3	9.626	10.379	10.165	9.976	9.88	9.779	9.621	9.342	9.535	9.755	9.408	9.346	9.458	8.669	9.16	9.202	9.36	8.893	9.515	8.856
Trial 22	12.017	12.361	11.857	11.742	11.947	11.792	11.713	11.646	11.59	11.912	12.116	12.492	12.509	12.919	12.046	12.216	12.092	11.709	11.706	11.523	12.085	10.994	11.513	11.316	11.031	11.051	11.25	11.508	12.223	10.855
Trial 23	11.23	11.313	11.305	11.215	11.591	11.621	11.091	11.392	11.118	11.485	11.218	11.759	11.673	11.501	11.037	11.353	11.268	11.03	11.686	11.186	11.247	11.013	11.262	11.177	11.099	10.859	10.988	11.131	11.542	11.428
Trial 24	10.832	10.823	10.709	10.378	10.477	10.271	10.554	10.356	10.483	10.509	10.41	10.051	10.569	10.115	10.502	10.568	11.03	11.358	11.242	11.142	11.383	10.898	11.145	11.319	11.129	11.182	11.176	10.688	10.73	10.669
Trial 25	6.176	6.291	6.287	6.195	6.226	6.28	6.268	6.3	6.367	6.369	6.311	6.28	6.22	6.443	6.33	6.202	6.284	6.235	6.287	6.351	6.202	6.247	6.127	6.116	6.154	6.128	5.987	6.226	6.16	6.252
Trial 26	15.061	14.919	14.979	14.873	14.943	14.932	14.778	14.742	14.965	14.936	14.667	14.676	14.511	14.62	14.465	14.854	14.632	14.514	14.551	14.578	14.638	14.645	14.613	14.663	14.346	14.627	14.512	14.444	14.522	14.769
Trial 27	15.811	15.914	15.85	15.926	15.905	15.853	15.679	15.733	15.925	15.636	15.58	15.297	15.421	15.487	15.447	15.51	15.344	15.182	15.606	15.452	15.514	15.44	15.322	15.291	15.332	15.297	15.492	15.633	15.384	15.443
Trial 28	15.652	15.633	15.44	15.239	15.803	15.548	15.558	15.601	15.36	15.539	15.448	15.43	15.303	15.238	15.319	15.69	15.247	15.253	15.327	15.468	15.462	15.503	15.512	15.379	15.418	15.279	15.392	15.464	15.46	15.467
Trial 29	14.247	14.469	14.257	14.241	14.168	14.248	14.173	14.618	13.831	13.995	13.991	14.011	13.689	14.199	14.024	14.004	13.927	14.17	13.829	14.033	14.263	13.961	13.874	14.266	14.003	14.15	13.781	13.793	14.029	14.036
Trial 30	14.928	14.956	14.813	14.931	15.091	15.006	14.751	15.005	15.107	15.133	14.846	15.005	14.805	15.05	15.042	14.876	14.974	14.854	14.942	15.045	15.119	15.135	14.878	15.022	15.024	15.097	14.938	15.104	14.833	14.944
Trial 31	14.707	14.825	14.845	14.81	14.769	14.548	14.897	14.791	14.832	14.597	14.608	14.588	14.659	14.608	14.759	14.761	14.867	14.9	14.848	14.838	14.682	14.746	14.612	14.455	14.62	14.544	14.318	14.469	14.69	14.506
Trial 32	13.919	14.079	14.198	13.703	13.764	13.998	14.093	13.644	14.152	14.257	14.163	14.311	14.261	14.12	13.933	14.038	14.219	14.221	14.078	14.041	14.088	13.687	13.808	13.956	13.363	13.965	14.369	13.693	13.897	13.754
Trial 33	14.972	15.085	14.825	14.998	14.668	14.821	14.669	14.702	14.66	14.531	14.677	14.657	14.839	15.275	15.316	15.382	15.014	14.972	14.85	14.969	15.177	14.875	14.767	14.528	14.499	14.826	14.81	14.756	14.418	14.606
Trial 34	13.715	13.592	13.53	13.616	13.585	13.5	13.579	13.419	13.594	13.486	13.516	13.45	13.434	13.631	13.486	13.256	13.611	13.631	13.44	13.574	13.594	13.524	13.347	13.392	13.4	13.376	13.379	13.254	13.208	13.26
Trial 35	13.612	13.532	13.451	13.3	13.266	13.409	13.449	13.222	13.294	13.278	13.172	13.372	13.396	13.424	13.575	13.348	13.337	13.259	13.213	13.499	13.383	13.387	13.412	13.374	13.417	13.211	13.375	13.37	13.301	13.235
Trial 36	27.459	27.24	27.148	27.235	27.001	26.868	26.713	26.652	26.817	26.715	25.671	25.817	25.661	25.748	25.703	25.456	25.482	25.828	25.493	25.49	25.61	25.588	25.57	25.636	25.559	25.471	25.528	25.37	25.277	25.363
Trial 37	23.117	22.831	22.787	22.858	22.592	22.758	22.512	22.594	22.575	22.282	22.032	21.955	22.017	21.925	22.711	22.969	23.177	23.21	23.183	23.391	23.12	23.262	23.132	23.287	23.307	23.139	23.125	22.983	23.202	23.204
Trial 38	25.779	25.511	25.757	25.34	25.53	25.337	25.336	25.264	25.407	25.329	24.293	24.37	24.16	24.361	24.461	24.176	24.131	24.18	24.339	24.057	24.186	24.16	24.01	23.904	23.986	23.989	24.053	24.097	24.034	24.169
Trial 39	24.03	23.828	23.932	23.673	23.865	23.628	23.313	23.498	23.02	23.247	22.814	22.783	22.957	23.147	23.249	22.985	23.313	23.107	23.126	23.115	23.193	22.95	22.944	22.844	22.604	22.983	23	22.935	22.799	22.69
Trial 40	24.843	24.632	24.691	24.31	24.354	24.219	24.278	24.17	24.253	24.22	23.942	24.046	23.99	23.837	23.813	23.703	23.682	23.694	23.736	23.788	23.757	23.648	23.844	23.751	23.638	23.802	23.551	23.594	23.743	23.501
Trial 41	6.488	6.375	6.292	6.258	6.264	6.255	6.024	6.325	6.296	6.113	6.137	6.469	6.655	6.221	6.054	5.913	5.997	5.751	5.545	5.925	5.398	5.653	5.394	5.329	5.405	5.254	5.229	5.112	5.193	5.302
Trial 42	6.697	6.607	6.589	6.56	6.511	6.682	6.619	6.479	6.648	6.508	6.612	6.525	6.523	6.518	6.491	6.499	6.48	6.753	6.518	6.502	6.6	6.275	6.544	6.405	6.375	6.424	6.498	6.47	6.486	6.662
Trial 43	7.291	7.086	7.083	6.851	6.841	6.882	6.967	6.782	6.754	6.863	6.812	6.963	6.666	6.87	6.754	6.652	6.859	6.786	6.626	6.799	6.794	6.744	6.712	6.747	6.776	6.618	6.706	6.812	6.715	6.699
Trial 44	8.169	8.069	7.856	8.472	8.38	7.864	8.361	8.32	7.602	7.502	7.995	8.725	8.075	8.312	7.955	10.28	11.378	11.8	10.631	10.194	10.759	10.506	9.053	8.939	9.619	9.105	8.233	8.647	8.272	8.864
Trial 45	6.823	6.766	6.898	7.004	6.969	6.759	6.545	6.81	6.929	6.858	6.852	6.923	6.874	6.969	7.036	6.866	6.94	6.866	6.906	6.78	6.731	6.739	6.686	6.697	6.919	6.872	6.788	6.739	6.672	6.689
Trial 46	11.457	12.926	12.763	13.156	12.957	12.619	12.744	12.812	12.667	12.719	13.44	14.905	14.474	14.917	15.241	14.817	14.93	14.402	14.615	14.559	14.132	12.935	13.372	13.156	12.565	12.629	13.735	12.647	12.502	12.838
Trial 47	13.076	12.762	12.863	13.335	13.61	13.381	13.451	13.156	12.777	12.919	14.6	15.794	16.481	16.402	17.016	15.835	16.609	15.464	15.507	15.17	14.962	14.444	13.593	13.59	12.707	12.61	13.58	12.145	13.299	12.651
Trial 48	13.867	13.8	14.035	13.259	13.191	12.942	12.346	13.651	13.416	13.965	15.153	16.676	16.41	17.133	16.29	16.972	16.273	15.125	16.193	14.807	14.411	14.378	13.832	13.547	14.228	13.196	13.289	12.476	13.386	13.092
Trial 49	13.946	13.584	13.175	12.757	13.561	12.965	13.305	13.823	13.387	12.665	13.811	14.188	15.42	16.07	15.515	16.267	15.168	15.095	14.222	14.253	14.128	14.048	13.358	12.765	12.674	13.084	12.376	11.633	12.618	11.976
Trial 50	12.95	13.279	13.782	13.828	13.335	14.194	12.677	13.619	13.309	13.751	14.711	16.338	15.488	13.725	14.997	13.397	14.11	12.922	12.717	13.03	13.278	12.606	12.468	12.051	12.047	11.444	11.125	11.019	11.298	11.176
Trial 51	11.031	10.88	10.68	10.479	10.89	11.083	10.77	10.8	10.571	10.967	12.707	14.448	15.532	15.101	15.061	13.59	13.9	13.064	12.76	12.791	12.161	12.084	12.175	11.781	11.343	11.163	10.984	10.953	10.794	11.087
Trial 52	13.186	12.675	12.615	12.456	12.452	12.128	12.495	12.087	12.865	12.005	13.028	14.727	14.657	14.315	14.86	13.585	13.715	13.095	13.6	13.363	13.246	13.175	12.718	13.097	12.442	12.591	12.515	12.491	12.143	12.896
Trial 53	11.659	11.677	11.615	12.301	12.41	12.166	11.801	11.878	11.695	12.209	13.826	15.02	14.555	14.397	14.099	13.264	12.958	12.579	12.258	12.449	12.254	12.295	11.857	11.776	11.621	11.622	11.47	11.653	11.719	11.661
Trial 54	11.761	11.653	11.003	11.711	12.191	11.545	11.134	11.502	11.655	11.855	14.204	14.491	13.606	13.272	13.148	12.707	12.677	12.551	13.078	12.37	12.569	11.638	11.964	11.717	11.575	11.35	12.032	11.43	11.519	11.561
Trial 55	11.451	11.444	11.216	11.997	11.525	11.638	11.414	12.089	11.979	11.825	13.526	14.259	13.285	13.076	12.811	11.742	11.436	12.302	12.408	11.46	11.416	11.891	11.762	12.424	11.645	11.694	11.38	11.463	11.46	10.655
Trial 56	12.411	12.731	11.899	12.103	12.116	11.569	11.833	11.77	11.425	11.879	11.717	11.968	12.061	11.842	11.964	11.671	11.978	11.258	11.59	11.174	11.24	11.292	11.114	11.147	10.784	10.996	11.427	11.306	11.382	11.643
Trial 57	10.825	11.475	12.122	11.492	11.853	11.774	11.677	11.059	11.404	11.537	12.424	13.182	11.878	11.382	11.522	11.834	11.878	11.756	11.833	11.764	11.444	11.37	11.028	11.218	11.821	11.347	11.693	11.702	11.194	11.285
Trial 58	10.778	11.04	10.557	10.97	11.103	11.29	11.589	10.939	11.482	11.221	12.186	13.734	13.698	13.184	12.64	12.873	12.547	12.006	11.803	11.687	11.663	11.459	11.103	10.985	10.79	10.994	11.065	12.033	12.067	11.84
Trial 59	10.777	10.133	10.704	10.18	10.34	10.192	10.324	10.161	10.122	9.97	11.603	13.761	13.692	13.006	12.715	12.057	12.01	11.771	11.522	11.572	10.584	11.164	10.835	10.416	10.383	11.183	10.938	10.263	10.717	10.779
Trial 60	10.029	10.878	10.707	10.695	11	10.497	10.633	10.973	11.71	11.17	12.066	11.757	12.658	12.187	11.573	11.405	11.266	11.614	10.773	10.24	10.795	10.881	10.319	10.281	10.307	9.742	11.029	10.609	10.981	11.182

## Sheet: Fig.5h-k
	Time series raw fluorescence control																															Response dF/F
	Basin-2 Fed, no G2 inactivation																																Mean	SEM
Trial 1	5.49	6.434	6.167	6.055	4.861	4.633	6.062	5.73	6.48	7.777	8.377	7.109	7.533	7.353	7.453	6.25	6.746	5.653	5.541	5.865	5.942	5.687	4.914	4.91	4.4	4.407	4.977	4.23	4.719	4.386		Basin-2 Fed, no G2 inactivation	0.252376	0.0314996
Trial 2	5.001	4.985	6.033	5.888	6.515	6.031	6.027	5.848	5.327	4.867	5.301	7.555	8.968	7.037	6.665	7.524	7.228	7.553	6.602	6.707	6.567	6.105	6.723	6.625	6.401	5.895	5.255	5.496	5.332	5.827		Basin-2 Fed, with G2 inactivation	0.276761	0.0498497
Trial 3	5.596	6.572	6.613	7.334	5.874	6.442	6.557	5.343	6.122	5.688	6.121	8.87	10.424	9.525	8.929	9.052	7.949	8.222	7.682	7.321	7.648	6.934	6.564	6.643	5.91	6.516	5.269	6.573	5.447	5.604		Basin-2 Fed on sucrose, no G2 inactivation	0.55296	0.0492988
Trial 4	5.683	6.382	6.176	5.675	5.649	5.347	5.118	5.306	4.996	5.096	4.994	5.94	7.455	9.016	7.262	6.509	6.879	6.483	6.607	7.014	7.602	7.614	8.188	7.08	6.654	6.68	5.913	6.196	5.761	6.811		Basin-2 Fed on sucrose, with G2 inactivation	0.325487	0.0337592
Trial 5	4.966	6.156	6.536	5.888	6.861	5.837	5.69	6.201	5.977	5.85	5.975	7.045	7.287	10.08	9.978	8.894	8.054	8.399	8.278	7.72	7.226	6.805	6.979	6.743	6.196	5.992	5.639	6.165	5.959	6.752
Trial 6	8.627	9.995	9.384	10.344	9.562	10.237	9.11	9.825	9.729	9.734	11.382	10.483	10.927	10.198	10.338	10.986	9.941	9.724	10.016	10.11	9.393	9.135	10.338	10.277	8.913	10.618	9.883	10.099	9.342	9.473
Trial 7	4.902	5.328	5.439	5.862	5.697	6.273	5.674	4.697	5.536	5.483	6.174	6.272	6.026	5.66	4.926	5.39	6.336	5.156	6.469	5.584	5.985	5.962	6.527	5.664	5.356	5.625	6.343	5.003	4.849	6.791
Trial 8	5.648	6.509	6.785	7.141	6.065	7.647	7.885	6.944	6.341	7.181	6.624	7.447	7.19	9.665	6.646	7.528	6.153	6.331	6.162	7.441	5.868	6.435	6.659	7.158	6.318	6.958	5.851	6.161	5.261	7.018
Trial 9	7.123	7.298	7.836	7.968	8.439	8.653	7.622	7.732	7.038	7.767	7.637	8.541	8.75	9.858	11.532	11.443	10.004	11.192	10.308	10.575	9.612	8.683	8.435	8.119	8.032	8.088	8.091	9.37	8.319	7.581
Trial 10	8.874	11.217	9.999	9.165	9.429	9.847	8.973	8.081	8.063	8.624	8.485	9.757	10.297	9.971	10.336	10.313	10.292	11.465	10.495	9.895	9.671	8.179	8.891	8.454	9.835	8.915	8.334	9.649	8.883	8.308
Trial 11	11.904	12.351	13.151	13.526	14.22	13.378	12.222	12.842	11.677	13.287	12.558	12.466	13.627	12.466	13.07	14.284	11.799	14.888	14.43	14.68	13.646	16.22	14.203	13.067	13.763	12.61	12.907	17.651	15.074	12.818
Trial 12	8.116	8.716	9.171	8.977	8.799	8.561	8.513	8.573	7.872	8.793	9.093	8.895	8.506	7.937	8.465	8.648	8.355	8.857	8.542	8.864	8.559	8.194	8.07	8.627	8.54	8.329	8.449	7.992	7.718	7.866
Trial 13	6.824	7.14	7.236	7.234	7.988	7.284	7.393	8.014	7.971	7.278	8.997	9.379	8.327	10.622	10.418	10.048	10.203	9.991	9.838	10.886	9.583	9.233	9.707	9.712	8.276	8.379	8.76	9.343	9.227	8.632
Trial 14	7.181	8.869	7.025	6.776	6.961	7.725	7.667	7.676	7.864	8.467	9.212	9.127	10.694	10.851	10.925	8.91	9.998	9.58	10.077	10.412	10.117	9.925	8.826	7.804	8.773	8.054	8.029	7.978	7.1	6.747
Trial 15	8.056	8.815	8.153	8.039	8.409	8.1	8.738	8.765	7.81	7.477	8.953	9.623	8.97	8.569	10.437	9.133	9.73	9.776	9.037	8.999	8.677	9.319	9.194	9.075	8.664	8.463	8.343	8.519	8.579	9.291
Trial 16	3.926	3.539	4.588	4.138	4.087	4.386	4.143	4.424	4.13	4.219	6.329	8.13	7.248	7.455	7.473	6.8	6.512	7.028	5.814	6.172	5.679	5.328	4.524	5.23	5.099	4.391	4.154	4.847	4.725	4.23
Trial 17	4.062	4.477	5.121	4.388	3.965	5.247	4.274	4.851	4.504	4.836	6.642	7.757	7.372	7.255	5.809	6.366	6.373	6.384	5.732	6.128	6.01	5.584	5.098	5.546	5.254	4.649	5.43	4.569	5.17	4.734
Trial 18	4.122	4.407	4.334	4.717	4.639	4.654	3.823	4.041	4.105	4.745	8.066	8.854	8.026	7.666	7.731	6.215	6.505	5.963	6.326	6.244	4.995	4.934	5.28	4.77	5.557	4.921	5.343	4.598	4.495	4.806
Trial 19	4.003	4.561	4.8	4.685	4.354	4.502	4.22	4.675	4.421	4.132	5.612	7.939	7.6	8.336	7.019	7.898	6.297	6.094	5.276	6.565	6.192	5.745	5.492	5.318	5.002	5.312	4.415	4.878	4.709	4.529
Trial 20	4.193	4.258	4.785	4.882	4.339	4.488	4.089	4.765	4.209	4.717	5.534	7.118	6.748	6.208	6.39	5.721	5.954	5.109	6.64	5.089	6.099	4.625	5.19	4.626	5.485	5.166	4.87	4.537	3.729	4.526
Trial 21	14.949	14.702	15.685	16.515	15.748	14.946	15.465	15.066	15.201	16.483	16.188	16.939	15.641	16.181	16.79	16.454	14.89	15.394	16.089	14.021	15.195	15.247	15.229	14.795	14.316	15.352	15.067	15.133	14.937	14.566
Trial 22	8.014	8.682	8.452	9.316	9.021	7.885	8.303	8.799	9.086	9.078	10.719	12.396	12.63	12.105	13.408	13.21	12.222	12.87	12.269	11.702	11.444	11.616	9.853	10.294	10.699	9.674	8.976	9.999	9.427	9.007
Trial 23	9.025	9.117	8.732	9.124	9.607	9.461	8.734	8.898	9.924	9.418	11.417	12.42	14.328	12.943	13.157	14.597	12.401	11.878	13.109	12.559	12.268	11.301	11.322	9.963	10.65	9.802	10.177	9.861	9.562	9.048
Trial 24	9.887	9.884	10.596	9.644	10.504	10.214	10.538	10.403	9.65	10.226	11.326	12.773	13.061	12.247	13.137	12.43	12.656	12.764	12.699	12.14	12.121	12.422	11.377	11.361	11.467	11.016	11.256	10.694	10.215	10.987
Trial 25	9.389	10.483	11.015	10.218	10.261	10.249	10.502	10.185	10.474	10.474	11.687	12.915	12.234	13.314	13.96	14.11	13.709	13.341	13.988	13.473	13.493	12.931	12.263	12.06	12.058	11.332	10.95	10.858	10.702	10.597
Trial 26	5.86	6.547	6.771	6.878	6.211	6.57	6.297	6.621	6.367	6.61	6.497	7.824	7.667	8.692	8.461	8.15	8.348	8.089	8.686	8.796	8.607	8.208	8.404	7.485	7.236	6.814	7.276	7.392	6.918	7.324
Trial 27	7.127	7.619	6.672	7.394	6.451	7.223	7.738	6.766	6.742	6.743	7.428	8.785	9.62	7.629	7.78	7.784	8.141	7.894	8.186	7.874	7.017	7.143	6.474	7.903	7.097	6.82	7.102	7.175	7.256	7.896
Trial 28	5.842	7.302	5.674	6.898	6.261	6.989	7.323	7.229	6.65	6.635	6.929	8.573	8.602	9.616	11.392	9.526	9.666	10.623	9.211	11.026	10.624	9.765	7.997	9.147	7.808	8.382	8.755	7.485	7.84	7.631
Trial 29	5.9	6.398	6.197	6.622	5.459	5.587	6.573	6.67	6.903	6.544	6.915	6.882	7.733	7.378	7.928	7.458	7.196	7.234	7.704	7.315	7.186	6.223	6.38	6.476	6.53	6.591	5.625	6.459	6.137	6.367
Trial 30	5.307	6.225	5.182	5.903	5.932	6.097	5.529	5.552	5.989	5.586	5.756	6.304	6.826	7.496	6.717	6.031	6.607	6.265	6.56	6.164	6.887	6.227	5.939	6.632	5.626	6.709	6.149	6.419	5.61	5.358
Trial 31	6.749	7.941	7.343	7.905	8.03	7.753	7.233	7.894	7.461	7.46	7.952	7.654	7.029	7.521	7.019	7.749	8.313	7.385	7.623	7.37	7.187	7.463	7.19	7.421	7.84	6.438	7.345	7.045	7.767	7.457
Trial 32	6.581	7.662	7.457	6.935	7.291	7.364	7.462	7.35	7.71	7.704	7.396	6.886	7.233	7.129	7.161	7.161	7.076	6.94	7.391	6.375	7.277	7.177	7.284	7.472	6.904	6.831	7.253	6.891	7.784	6.849
Trial 33	7.535	8.072	8.587	9.433	7.515	8.853	8.157	8.583	8.35	8.684	7.958	8.398	7.651	8.199	8.243	7.589	8.305	7.721	8.412	8.337	8.704	8.129	7.897	7.88	8.292	8.179	8.058	7.986	7.124	8.1
Trial 34	7.015	8.014	7.195	7.526	7.969	6.944	7.854	7.312	7.336	7.393	7.845	7.502	7.725	7.664	7.557	8.103	7.393	7.685	7.631	7.578	8.155	7.551	7.801	7.402	7.629	7.433	6.986	7.542	7.881	7.489
Trial 35	10.332	10.568	11.18	11.746	11.249	9.892	9.795	11.254	11.182	11.688	10.92	12.126	11.018	10.077	11.003	10.948	10.533	10.76	9.99	10.195	10.409	11.029	10.294	10.104	9.884	11.05	10.785	9.849	10.052	9.695
Trial 36	3.453	3.161	3.394	3.747	3.252	3.824	3.372	3.952	3.444	3.443	3.593	4.348	4.335	4.964	4.977	5.4	5.118	4.976	5.179	5.349	5.534	4.958	3.643	3.795	3.569	3.289	3.981	3.141	3.786	3.986
Trial 37	3.618	3.432	3.279	3.445	3.332	3.571	3.391	3.822	3.81	4.203	4.236	4.187	4.09	4.242	4.023	3.884	4.287	4.17	4.019	4.019	4.185	4.111	4.231	4.02	4.032	4.064	3.565	3.734	3.561	3.703
Trial 38	3.249	3.395	3.406	3.467	3.341	3.343	3.38	3.296	3.14	3.235	3.263	3.369	3.339	3.276	3.459	3.457	3.464	3.303	3.435	3.356	3.442	3.263	3.48	3.349	3.413	3.293	3.375	3.254	3.395	3.287
Trial 39	3.457	3.441	3.369	3.835	3.404	3.336	3.673	3.561	3.606	3.307	3.924	4.307	5.093	5.191	4.986	5.267	4.598	4.611	3.871	4.078	4.662	4.156	4.478	3.756	3.772	4.134	4.352	3.403	4.153	3.623
Trial 40	3.427	3.435	3.551	3.318	3.498	3.959	3.547	3.707	3.561	3.757	3.676	4.144	4.338	4.871	4.661	4.883	4.672	4.393	4.106	4.543	4.168	4.529	4.334	4.112	4.023	4.234	3.635	4.12	4.153	4.225
Trial 41	7.587	7.9	7.543	7.593	7.264	7.696	7.785	7.46	7.525	7.7	9.268	11.146	12.49	12.378	11.711	11.741	11.316	12.422	12.595	11.554	10.669	10.446	9.339	8.747	7.128	8.244	6.848	6.758	7.164	6.99
Trial 42	6.37	7.263	6.85	7.302	7.794	7.581	8.184	8.117	7.426	7.428	8.79	12.112	14.404	14.655	14.581	14.631	15.028	15.731	13.587	13.18	12.921	11.269	10.214	8.716	8.659	7.016	7.377	7.334	7.113	8.789
Trial 43	6.688	5.904	7.13	6.675	6.809	6.676	6.455	6.69	6.23	6.543	7.675	11.433	12.566	12.604	12.726	12.015	11.974	11.564	10.401	10.61	10.414	8.334	8.414	7.84	8.008	6.239	6.872	6.482	6.496	6.863
Trial 44	5.543	5.933	6.301	6.46	6.548	6.19	6.644	6.429	6.802	6.185	6.674	9.097	9.078	8.826	8.853	8.955	8.644	8.24	8.599	7.969	7.427	7.434	6.419	6.891	6.946	6.372	6.658	5.897	6.058	6.492
Trial 45	6.647	7.044	6.426	7.097	7.778	7.271	7.152	7.15	7.272	7.043	8.553	9.527	10.592	10.766	11.446	11.041	10.543	10.499	10.093	10.353	10.225	9.44	8.476	7.977	7.646	7.655	7.418	7.426	7.167	7.515
	Basin-2 Fed, with G2 inactivation
Trial 1	6.815	7.209	7.296	6.891	6.237	5.702	6.415	6.333	6.35	6.377	9.991	11.925	13.512	12.822	10.758	10.402	9.22	8.377	7.55	7.053	7.275	6.564	6.737	6.542	5.676	5.881	6.002	5.47	5.77	5.886
Trial 2	5.284	6.721	6.7	6.79	6.654	6.599	6.392	6.466	6.331	6.53	10.751	12.495	12.923	12.197	11.383	9.165	8.834	8.505	7.572	7.579	6.997	6.999	6.367	7.119	5.921	6.899	6.125	6.435	6.406	6.203
Trial 3	5.656	6.332	6.093	5.951	7.033	7.432	6.79	7.109	6.506	5.984	12.389	14.61	14.079	13.137	11.752	9.375	9.616	8.418	8.029	7.468	7.951	7.214	7.209	7.379	6.197	6.244	6.753	6.751	6.17	6.275
Trial 4	5.999	6.619	5.815	5.86	6.631	6.103	6.338	6.416	6.196	6.184	9.426	11.584	10.761	10.839	10.641	8.866	8.363	8.151	7.51	7.415	6.993	6.859	6.781	6.326	6.299	6.794	5.972	6.314	6.547	6.195
Trial 5	5.303	4.495	6.291	6.342	5.552	5.192	5.763	6.281	5.924	5.71	10.565	12.417	13.745	12.766	13.185	11.812	10.095	9.085	7.942	8.222	8.026	7.015	7.002	7.107	6.705	6.449	6.049	5.568	5.974	6.766
Trial 6	6.709	7.907	8.819	8.425	7.514	7.077	7.316	8.34	6.475	7.167	7.016	8.537	7.118	7.176	7.187	8.423	7.768	8.11	8.053	9.058	7.779	7.486	7.047	7.6	7.434	7.158	6.568	6.823	6.761	6.697
Trial 7	6.204	6.515	6.926	7.154	6.979	6.922	7.161	6.992	7	6.877	7.216	6.953	7.196	7.432	7.087	6.346	7.013	6.476	6.909	6.65	6.781	7.271	7.151	7.101	7.218	7.126	6.981	7.133	6.809	6.917
Trial 8	6.187	6.874	6.33	7.402	7.837	7.546	7.352	6.643	6.613	7.326	7.096	7.904	7.996	6.661	8.906	8.314	7.718	9.166	7.714	9.091	9.088	8.136	7.647	7.967	6.884	7.071	7.178	6.956	6.569	6.447
Trial 9	5.341	6.083	6.814	6.003	6.363	6.426	6.294	6.323	6.157	6.565	5.957	6.322	7.438	7.449	7.239	7.03	7.06	7.617	8.023	8.491	8.03	7.59	6.667	6.782	5.876	6.635	6.096	6.392	6.605	6.051
Trial 10	5.754	6.704	6.908	6.45	6.308	7.264	6.595	6.54	7.006	6.962	7.296	7.055	7.472	8.797	8.254	9.318	10.218	9.917	10.203	9.962	10.662	9.497	8.899	8.165	8.427	8.61	7.301	7.516	7.989	7.124
Trial 11	9.483	9.92	10.702	9.801	11.138	9.472	10.504	11.179	11.383	11.239	11.332	14.668	11.929	13.196	13.639	15.115	13.612	13.649	13.193	12.302	11.646	11.988	11.283	12.716	11.833	10.853	10.627	11.183	9.329	13.849
Trial 12	8.166	8.518	9.881	8.508	8.14	9.169	7.986	8.914	10.3	9.58	9.46	12.892	12.715	13.383	11.969	12.695	12.895	13.971	13.847	11.579	12.312	12.132	11.251	10.207	10.165	9.853	9.233	9.005	9.03	9.414
Trial 13	8.624	8.473	7.662	7.282	8.006	7.599	8.786	8.255	7.365	9.896	9.894	10.98	12.066	13.551	11.951	13.501	11.988	11.613	12.307	11.653	11.399	11.344	10.895	10.75	10.295	10.219	9.9	9.284	10.293	10.281
Trial 14	7.749	7.041	9.015	9.407	8.984	9.325	9.553	9.754	8.092	8.439	11.195	11.613	11.592	13.327	11.079	10.957	12.117	12.765	11.874	10.813	10.951	10.958	10.299	10.029	9.737	10.509	10.385	11.151	10.595	9.797
Trial 15	9.797	9.823	10.004	9.969	8.82	9.912	9.42	9.42	8.238	10.141	10.634	11.59	12.932	13.405	12.932	12.32	10.707	12.646	10.903	10.376	10.346	9.389	9.657	10.397	9.619	8.184	9.569	8.788	8.65	8.411
Trial 16	7.672	7.633	7.09	7.331	7.399	7.33	8.115	7.9	8.003	7.718	8.317	9.329	10.229	10.222	9.778	9.841	9.844	9.056	8.998	8.892	8.74	8.134	7.826	8.554	7.613	7.944	8.321	8.446	7.386	8.021
Trial 17	7.195	8.422	7.572	8.5	8.411	7.434	7.759	7.829	8.666	8.518	14.217	17.485	19.807	17.301	16.783	14.506	13.758	13.237	11.916	12.878	11.068	11.283	10.021	8.872	8.111	9.586	8.065	8.451	8.499	7.628
Trial 18	7.042	8.034	7.563	7.214	7.385	8.186	7.726	8.025	8.049	8.149	17.87	20.873	22.134	19.574	19.468	17.896	15.704	13.624	13.374	12.462	11.365	10.466	9.54	8.731	8.335	8.416	7.955	8.416	7.796	8.668
Trial 19	6.225	7.722	6.988	7.921	6.828	7.095	7.717	6.608	7.318	7.179	11.766	14.318	11.869	13.502	11.236	11.269	10.455	9.888	9.806	9.436	8.602	9.685	8.042	8.024	7.12	8.926	7.31	7.455	6.913	6.986
Trial 20	7.093	8.54	7.053	7.98	7.36	8.293	7.452	7.249	7.435	7.56	18.158	23.06	22.493	21.695	20.224	17.173	16.14	15.107	14.266	13.197	12.219	11.54	10.644	9.863	8.233	8.938	8.783	8.266	7.954	8.771
Trial 21	7.314	6.798	7.714	7.726	7.844	7.989	9.001	8.345	8.508	7.383	6.838	8.352	7.816	6.974	7.302	8.117	7.512	7.741	8.27	8.1	8.566	8.455	8.607	8.856	8.086	8.462	7.586	7.95	8.133	8.011
Trial 22	6.602	7.879	7.735	6.755	7.052	7.716	7.524	7.073	6.952	8.125	7.777	7.173	7.88	8.956	7.253	7.45	8.53	6.905	7.821	7.972	8.257	8.203	8.729	7.87	8.427	7.13	7.47	7.511	7.29	7.799
Trial 23	7.196	7.92	7.661	8.364	8.181	9.031	7.435	7.404	6.152	7.734	7.565	11.176	7.565	8.353	7.701	8.451	7.768	8.759	8.368	8.143	7.147	10.04	8.891	8.04	7.56	6.328	7.989	8.721	6.891	8.489
Trial 24	7.539	8.04	9.098	8.037	9.576	7.67	9.125	8.152	8.113	8.281	8.872	8.539	8.08	8.749	8.829	7.48	7.435	7.069	7.901	7.989	8.171	7.986	8.09	7.692	7.384	7.966	7.96	8.137	8.662	7.859
Trial 25	5.988	7.047	6.237	6.319	6.923	6.703	6.45	6.814	6.859	7.135	7.277	6.449	7.384	7.438	7.144	7.319	7.129	7.384	6.781	6.162	7.005	6.42	6.902	6.979	7.037	7.005	7.107	6.912	6.728	6.431
Trial 26	5.358	6.59	5.886	6.628	6.445	6.524	7.136	6.089	6.323	5.514	6.692	5.758	6.13	6.371	6.637	5.929	6.585	6.471	6.165	6.059	6.711	6.622	6.205	6.411	5.476	6.591	6.039	6.167	6.059	6.361
Trial 27	8.254	8.628	9.069	9.384	9.111	8.445	9.75	9.229	9.243	9.381	10.529	9.282	9.838	9.121	9.519	9.015	8.709	9.138	10.512	9.342	9.153	9.411	9.879	8.982	8.947	9.567	9.043	9.53	8.633	9.261
Trial 28	10.384	11.307	10.462	11.076	11.853	11.364	11.718	11.879	11.728	12.061	11.096	12.412	11.508	11.88	12.386	11.183	11.766	12.146	10.937	12.079	11.247	11.629	10.891	11.486	12.501	11.857	12.488	10.719	12.156	10.829
Trial 29	7.811	9.677	8.984	8.106	9.295	8.782	9.168	8.123	9.805	8.711	8.256	8.587	9.516	9.037	8.386	8.221	8.648	8.754	8.621	9.033	8.955	8.066	8.169	8.937	8.58	8.158	8.631	8.391	8.606	9.19
Trial 30	7.199	7.62	7.857	7.525	8.548	7.461	7.829	8.675	7.492	7.312	7.767	6.896	7.722	7.889	8.381	7.793	8.289	6.721	7.749	8.294	7.487	8.332	8.039	6.992	7.902	7.545	7.507	7.585	8.888	8.553
Trial 31	7.394	7.838	7.983	6.383	7.261	7.506	7.799	8.48	7.981	6.988	8.042	7.789	7.878	7.666	7.322	7.703	7.275	8.845	7.753	7.613	8.107	7.492	7.728	7.401	6.894	7.103	7.505	7.592	7.459	7.831
Trial 32	5.477	6.334	5.929	6.196	5.293	5.738	5.827	5.409	6.072	5.731	5.242	6.34	5.734	5.378	5.704	5.977	5.084	6.251	5.343	5.766	5.748	5.332	5.693	5.819	5.569	6.078	5.629	6.261	5.868	5.539
Trial 33	6.152	6.263	6.518	6.632	6.549	6.683	6.138	6.268	6.406	5.904	6.632	6.469	6.384	6.367	5.944	6.776	6.85	6.794	7.312	6.807	6.547	6.479	6.555	5.707	6.609	6.721	5.776	6.681	6.162	6.674
Trial 34	4.496	5.486	4.847	6.259	5.117	4.984	5.36	4.843	5.427	4.453	5.806	5.444	5.902	5.396	5.592	4.923	4.681	5.467	5.412	4.81	5.244	5.418	5.357	5.032	5.879	5.206	4.905	4.331	4.796	4.993
Trial 35	5.809	6.049	6.657	6.274	5.94	6.88	6.445	6.709	5.672	6.588	6.979	6.654	6.542	6.443	6.591	7.198	7.347	6.25	6.37	6.105	6.233	6.636	5.926	6.119	6.516	7.274	5.889	6.767	6.404	6.136
Trial 36	5.26	5.616	5.803	5.791	5.869	5.98	6.48	5.427	6.152	6.293	6.827	10.703	10.264	8.458	8.063	7.195	8.068	6.91	7.796	6.117	6.038	5.976	4.333	5.371	5.305	5.659	4.452	5.555	4.557	5.605
Trial 37	5.391	5.661	5.862	5.606	5.523	5.937	6.366	5.224	5.695	4.881	8.62	7.821	8.608	7.44	7.365	7.091	6.888	7.182	6.558	4.811	6.033	4.897	5.764	4.88	5.607	5.523	5.32	5.19	5.037	4.891
Trial 38	5.429	5.831	5.288	5.575	6.051	5.577	5.297	5.495	6.357	6.325	7.909	8.232	8.999	8.779	8.111	8.318	7.52	6.258	7.519	6.431	7.196	6.17	6.008	5.732	5.4	6.431	5.895	5.453	5.619	5.833
Trial 39	5.389	5.556	4.133	5.235	4.345	5.497	5.496	5.163	5.244	5.518	7.237	8.191	9.892	7.98	7.562	7.026	6.737	6.896	6.498	5.362	5.301	5.344	5.27	5	4.727	4.875	5.475	5.023	5.622	6.758
Trial 40	4.705	5.253	5.88	4.787	6.376	5.787	5.579	5.23	5.501	4.569	9.107	9.236	10.246	10.593	9.496	6.664	6.553	6.178	6.399	5.335	6.224	5.959	6.246	5.887	6.099	6.264	6.007	5.961	6.963	6.481
Trial 41	3.691	4.678	4.364	5.387	4.709	5.447	6.018	4.665	4.021	4.977	4.579	5.953	6.473	7.649	4.966	5.405	5.436	5.361	5.642	6.86	4.66	4.899	5.818	5.322	5.423	4.86	4.673	5.603	6.455	5.595
Trial 42	3.797	5.091	5.144	5.051	5.315	5.108	4.095	5.307	5.588	4.825	3.666	4.429	5.801	5.237	4.913	4.383	6.133	5.359	5.848	4.723	4.389	4.482	5.087	4.721	4.385	3.799	4.442	3.476	4.235	4.605
Trial 43	5.639	5.139	5.555	5.968	7.074	6.297	6.706	4.743	5.245	5.897	4.063	4.995	5.25	5.79	6.635	6.239	5.502	4.659	4.847	5.735	5.068	5.213	4.621	5.054	4.137	4.037	4.495	5.208	4.945	4.73
Trial 44	6.196	6.037	6.667	6.911	6.217	5.151	5.744	6.065	5.986	6.186	7.612	7.422	8.278	8.454	8.933	8.95	9.492	8.568	8.314	7.963	7.327	7.036	6.657	7.072	6.667	6.665	6.11	5.923	5.786	5.938
Trial 45	6.097	6.906	6.563	6.319	6.65	6.06	6.818	6.416	6.723	6.189	7.214	7.469	8.245	7.977	6.68	8.615	7.901	7.312	6.422	6.745	7.166	8.072	6.493	6.629	7.52	6.797	6.529	6.046	6.197	6.544
	Basin-2 Fed on sucrose, no G2 inactivation
Trial 1	6.536	6.964	6.665	6.39	6.118	7.002	7.037	7.327	7.319	8.358	10.662	11.189	12.373	11.344	10.02	10.049	9.41	8.89	8.419	8.408	7.539	7.063	6.699	7.053	6.354	6.436	6.387	6.082	6.243	6.148
Trial 2	6.623	7.371	6.93	6.961	6.883	6.223	6.913	6.876	7.463	6.113	6.845	7.29	10.332	8.686	8.87	9.571	9.565	9.116	9.349	8.918	9.264	7.772	8.105	7.341	7.33	7.67	7.31	9.45	11.105	11.255
Trial 3	6.205	6.037	5.686	6.302	5.781	5.712	5.439	5.623	5.827	6.56	11.543	15.901	16.614	16.451	16.938	15.703	14.641	12.45	11.089	11.225	9.443	9.242	8.686	8.146	7.878	7.12	7.058	7.248	6.015	7.009
Trial 4	7.727	8.352	8.08	7.572	7.3	6.863	6.531	5.439	6.045	6.186	8.648	11.109	13.796	13.633	13.403	12.734	12.753	12.089	11.66	10.571	10.642	9.428	8.236	7.462	7.271	6.476	6.524	6.66	6.708	6.302
Trial 5	8.913	8.685	9.224	8.25	8.042	8.755	7.427	7.361	7.359	7.29	8.81	10.059	10.512	12.068	11.313	12.852	11.652	11.172	10.737	10.011	8.938	8.396	8.248	6.992	6.416	7.153	6.285	5.53	6.585	5.902
Trial 6	6.831	7.808	6.855	9.145	9.488	7.988	8.352	7.23	8.837	8.439	7.538	7.201	10.858	9.613	7.494	10.015	9.172	9.061	9.029	9.419	8.035	8.776	8.506	9.77	9.474	9.099	9.683	7.416	7.398	8.881
Trial 7	7.647	7.84	8.05	8.541	7.934	8.075	7.999	7.382	8.198	8.014	7.8	7.428	7.292	7.335	8.078	7.53	7.542	7.113	7.655	7.047	7.987	8.003	7.707	7.694	7.699	7.709	8.226	7.962	7.814	7.875
Trial 8	11.018	12.346	12.455	10.971	11.262	14.051	12.383	10.814	13.104	12.212	14.4	14.046	13.661	14.591	15.325	15.284	16.654	16.958	15.693	15.273	13.278	10.869	13.634	12.634	12.362	13.151	14.039	13.672	10.494	12.092
Trial 9	8.071	10.026	8.895	8.891	7.61	9.025	8.497	9.867	9.956	9.808	9.851	8.404	9.683	8.037	8.222	8.968	9.865	8.39	9.218	8.725	9.027	8.834	8.382	9.391	8.101	9.661	8.224	8.058	8.442	8.564
Trial 10	6.954	7.268	8.026	7.364	7.434	8.49	7.716	7.93	7.957	8.611	9.753	9.146	9.169	8.5	8.364	8.869	8.32	8.998	8.6	8.128	9.099	9.002	9.409	7.321	8.088	7.142	7.253	7.397	6.979	7.335
Trial 11	6.186	5.555	6.959	6.043	6.633	7.749	6.749	5.841	7.212	6.565	9.666	12.227	12.198	10.6	11.5	11.266	9.43	9.142	8.767	8.821	6.719	6.833	6.901	6.238	6.586	7.847	7.501	6.778	6.84	5.209
Trial 12	4.603	5.39	5.174	5.71	5.201	4.441	4.054	5.863	5.386	4.478	9.097	11.556	12.594	10.967	10.465	10.663	10.661	9.632	9.026	7.72	7.417	6.275	6.468	6.411	5.806	5.489	5.858	6.406	6.41	5.695
Trial 13	4.53	5.07	3.363	4.106	4.071	4.485	4.237	5.233	5.139	5.379	10.007	10.812	11.779	12.823	12.313	12.626	11.68	10.584	9.607	8.32	9.664	8.268	7.772	6.576	6.83	5.737	5.675	6.623	6.696	6.746
Trial 14	4.902	6.291	5.522	4.773	5.917	5.563	4.961	5.8	6.015	5.684	11.719	11.435	12.083	14.204	13.888	12.96	12.977	10.979	10.36	9.68	7.8	8.792	8.135	6.915	6.256	5.998	5.854	5.351	5.532	6.412
Trial 15	4.8	5.496	4.519	5.099	4.93	4.399	4.745	4.64	6.111	5.066	11.32	11.337	14.089	14	12.908	12.298	12.69	9.543	9.466	10.593	10.328	13.324	13.073	11.337	9.942	10.71	10.317	9.583	8.917	8.611
Trial 16	5.287	5.991	6.678	6.837	5.789	5.927	6.011	6.031	6.194	6.076	8.832	11.542	11.847	13.511	11.816	11.214	11.059	9.977	10.646	9.017	8.239	8.149	7.194	7.669	7.167	6.716	6.051	5.789	4.975	5.736
Trial 17	4.744	5.496	5.433	5.357	5.62	4.551	5.744	5.357	5.411	5.188	8.059	11.422	10.54	11.294	11.655	12.298	10.56	11.65	10.592	9.685	9.564	7.798	6.678	8.176	7.179	6.345	7.18	6.473	5.783	5.619
Trial 18	5.76	6.873	6.049	6.203	6.193	6.009	6.678	6.799	6.58	6.671	7.088	9.588	10.758	10.106	9.938	10.427	9.994	7.973	8.75	8.024	7.99	8.23	7.753	7.226	6.718	6.18	7.177	6.19	6.264	6.061
Trial 19	6.145	6.501	5.493	5.92	5.499	5.727	5.819	5.822	6.044	5.849	7.838	8.57	9.064	9.996	10.105	11.836	10.757	10.403	9.354	9.096	9.497	8.328	8.621	6.799	6.933	6.511	5.77	6.722	6.879	6.269
Trial 20	4.712	5.087	5.131	5.307	5.51	4.893	4.858	4.508	4.833	4.601	6.222	8.933	9.376	8.173	8.098	7.466	7.91	7.253	6.61	6.44	6.011	5.608	5.882	5.729	5.535	4.936	5.355	5.069	5.298	5.392
Trial 21	8.716	9.266	9.951	9.2	9.778	9.703	9.744	10.497	10.41	9.494	10.778	11.416	14.282	14.152	14.574	13.51	13.526	13.466	12.528	12.539	12.217	11.241	11.061	10.261	9.976	10.22	9.525	9.958	9.421	9.209
Trial 22	10.443	11.329	12.401	10.86	11.235	10.953	11.554	11.179	12.462	10.3	12.148	15.986	18.669	17.978	16.17	16.7	17.52	16.202	17.129	16.031	15.158	14.955	13.752	10.978	13.968	12.16	12.946	11.868	13.614	10.957
Trial 23	9.385	8.556	9.774	9.461	9.5	9.716	10.257	9.905	9.68	8.584	10.27	10.667	12.17	12.029	10.91	11.861	11.419	12.434	10.952	12.099	12.55	12.687	11.818	10.531	10.899	9.667	9.121	10.059	9.98	10.675
Trial 24	9.533	10.682	10.03	9.617	9.659	10.551	10.162	9.833	10.017	10.755	10.927	13.505	13.859	12.996	13.216	12.963	12.103	11.661	11.52	12.51	11.498	11.553	10.3	10.786	10.63	9.957	9.52	9.357	9.663	9.92
Trial 25	9.248	9.572	10.393	9.942	9.686	9.104	9.247	10.189	10.055	9.905	10.566	12.441	12.788	11.746	11.74	11.746	10.98	11.008	11.745	10.641	10.638	9.787	10.135	9.164	9.496	9.946	9.495	9.813	8.849	9.424
Trial 26	8.258	9.147	9.119	9.032	9.25	9.174	8.815	9.085	9.326	8.912	12.01	14.191	13.24	12.701	12.457	11.958	10.459	10.959	9.91	10.367	9.616	9.808	9.355	10.209	9.511	9.225	8.702	8.554	8.719	8.606
Trial 27	6.698	7.48	7.61	7.488	7.85	7.542	7.386	8.043	7.933	7.548	13.002	14.007	14.665	14.235	13.182	12.148	10.775	10.638	10.589	9.769	8.625	8.235	8.721	8.205	8.397	7.875	7.779	7.848	7.364	7.68
Trial 28	10.242	10.083	10.499	9.878	10.8	10.45	11.174	10.858	10.567	9.562	12.432	15.202	14.522	14.503	13.51	12.441	12.156	10.613	10.402	10.574	10.105	9.955	9.576	8.933	8.203	8.659	8.785	8.948	9.326	9.843
Trial 29	8.44	9.307	9.986	9.896	8.869	9.763	10.13	9.99	9.181	9.466	18.367	20.584	20.77	19.436	19.354	17.148	15.323	15.043	13.099	13.785	12.695	12.099	11.848	11.89	10.744	10.847	10.845	10.288	9.932	9.741
Trial 30	7.754	7.843	7.988	7.633	8.481	7.841	8.147	8.282	7.737	8.34	14.528	17.056	17.184	16.314	15.74	14.445	13.048	12.307	12.48	11.332	10.62	9.927	9.126	8.488	7.938	7.682	7.595	7.92	7.872	7.044
Trial 31	7.218	7.497	7.379	7.333	8.25	6.766	6.918	7.106	6.899	6.905	8.291	13.01	14.414	13.788	13.343	12.591	11.413	11.537	10.262	10.291	9.881	9.639	9.393	7.746	8.065	6.796	7.468	7.087	7.121	6.714
Trial 32	7.024	8.083	7.895	7.711	7.588	8.3	8.475	8.631	8.544	8.521	12.188	15.576	16.84	16.463	14.661	14.235	13.832	12.672	12.313	12.011	10.579	10.822	9.132	9.317	7.899	8.292	7.886	7.948	7.548	7.452
Trial 33	6.767	7.284	7.159	7.434	7.574	7.938	7.323	8.04	7.086	7.649	9.368	12.865	13.36	11.715	11.295	11.402	10.903	9.981	9.416	9.951	9.59	8.374	7.729	7.451	7.086	6.949	6.709	7.004	6.81	6.888
Trial 34	6.064	7.166	7.008	6.703	7.069	6.713	7.525	6.978	7.155	6.624	9.178	11.638	12.833	13.046	12.5	12.033	11.567	10.33	9.869	8.677	9.287	8.448	7.659	6.804	6.771	7.403	6.526	6.916	6.961	5.939
Trial 35	6.9	7.408	7.73	8.52	7.824	7	7.826	7.606	7.839	7.326	9.6	13.001	14.13	15.097	13.016	13.607	12.616	12.004	11.405	10.838	10.294	10.204	9.705	9.124	7.99	8.12	7.371	7.58	8.305	7.727
Trial 36	6.741	7.038	7.569	6.897	6.742	6.63	6.453	6.109	6.605	7.279	9.814	10.282	9.865	10.799	10.125	9.959	11.212	9.647	10.935	9.673	8.45	8.633	7.728	7.133	5.931	7.809	6.752	5.14	5.527	6.63
Trial 37	5.145	5.295	5.414	5.545	5.724	6.364	5.45	5.462	6.178	6.397	10.33	10.741	10.563	11.138	10.985	10.251	10.829	9.143	8.538	8.85	9.198	9.366	7.519	6.082	6.833	5.478	6.075	5.843	5.675	6.893
Trial 38	5.497	6.176	5.926	6.614	6.339	6.592	5.434	5.916	6.721	5.496	8.166	10.682	11.082	10.602	10.742	11.05	10.306	9.95	9.634	10.153	9.401	8.889	8.42	7.632	6.807	6.916	7.592	6.715	5.672	6.853
Trial 39	6.553	6.901	6.514	6.373	6.546	6.425	6.702	6.581	5.914	7.182	10.376	10.561	10.774	10.637	12.7	10.853	11.092	10.47	11.153	10.569	9.362	9.398	7.43	7.412	7.249	6.631	7.805	6.818	5.989	6.951
Trial 40	5.812	5.747	5.887	5.985	5.459	6.178	6.07	5.902	6.799	6.681	9.107	10.701	10.017	11.894	10.83	10.966	10.083	10.363	10.718	10.084	10.268	8.753	8.017	8.427	7.17	6.288	7.524	6.143	6.381	6.663
Trial 41	8.632	8.903	9.056	8.081	9.491	8.665	10.701	9.506	10.145	11.27	11.303	12.02	12.889	12.907	12.574	11.767	10.959	10.197	10.378	10.199	9.455	10.025	10.094	8.279	9.241	8.37	8.675	8.6	8.546	8.606
Trial 42	6.61	6.764	6.307	6.79	6.887	6.461	7.408	7.789	7.218	10.202	11.398	11.943	12.72	15.652	12.194	10.575	11.628	10.668	13.038	12.236	13.27	12.928	13.201	13.159	12.68	13.428	10.418	12.744	11.395	12.236
Trial 43	6.434	7.052	7.383	6.807	7.803	7.113	7.648	7.533	7.299	9.398	8.004	11.941	11.128	11.67	10.503	9.63	9.263	9.544	8.173	8.332	7.455	7.622	7.864	8.871	8.543	8.63	7.424	8.323	7.597	7.16
Trial 44	6.814	8.665	7.126	7.057	7.66	7.377	6.999	6.748	7.867	8.591	8.562	9.787	10.537	11.33	10.339	10.406	9.542	10.36	9.632	8.699	8.639	7.518	7.553	7.899	9.144	8.518	8.193	8.003	7.809	8.29
Trial 45	7.082	8.151	6.234	7.54	7.364	7.778	7.078	6.864	7.49	7.214	8.281	6.908	8.262	9.394	8.209	8.777	7.933	9.274	8.453	8.549	6.44	7.602	8.024	6.182	6.19	7.123	7.699	7.098	7.107	6.873
Trial 46	6	6.696	6.531	6.81	6.652	6.773	6.292	7.257	6.701	6.601	9.855	10.384	10.589	9.089	9.594	8.754	8.652	7.571	7.873	7.257	7.128	6.632	5.841	5.858	6.071	6.085	6.52	6.015	6.596	6.054
Trial 47	6.006	6.95	6.511	6.651	7.079	6.736	7.203	7.362	6.513	7.143	11.323	13.228	13.779	14.379	12.808	12.576	11.16	10.836	10.557	9.682	8.361	8.701	8.361	7.59	7.854	7.436	6.723	7.232	6.712	6.533
Trial 48	4.53	5.412	5.602	4.895	5.391	5.193	5.581	5.036	5.622	5.373	7.624	9.578	8.963	8.563	8.273	8.701	8.212	7.702	7.936	7.309	7.542	7.094	7.016	6.605	6.557	6.562	6.899	6.363	6.525	6.356
Trial 49	5.055	5.311	5.354	5.066	5.457	5.419	5.985	5.915	5.174	5.69	8.284	9.334	10.064	9.357	9.089	8.322	8.26	7.252	7.545	7.252	7.861	7.463	6.646	6.093	6.583	6.259	7.051	6.745	6.282	6.235
Trial 50	5.296	5.163	5.598	5.091	5	5.577	5.313	5.291	5.604	5.771	9.256	9.486	11.497	9.21	9.794	8.638	8.789	8.546	7.268	6.826	7.513	6.487	7.025	6.043	5.872	6.445	5.999	5.566	6.255	6.079
	Basin-2 Fed on sucrose, with G2 inactivation
Trial 1	4.656	6.654	6.302	6.342	7.356	5.676	5.841	5.536	6.561	6.436	6.748	8.319	11.701	10.92	11.102	12.007	10.912	11.826	11.417	11.89	10.267	11.723	7.846	7.469	6.052	6.28	5.285	5.197	4.566	4.127
Trial 2	5.505	6.518	5.796	5.512	4.822	5.847	5.898	6.841	6.999	6.368	6.654	8.365	9.523	11.341	10.692	11.672	10.153	10.277	10.236	10.002	10.253	7.679	8.151	5.899	6.709	6.112	5.614	5.378	6.097	6.635
Trial 3	5.802	7.092	5.077	7.251	7.227	6.907	5.776	6.438	6.235	6.324	6.531	7.317	7.032	8.818	7.046	10.474	9.037	9.845	8.738	8.246	7.552	7.73	7.44	6.495	6.712	6.732	5.867	4.699	6.556	5.85
Trial 4	5.584	6.308	7.119	5.677	5.61	5.217	4.724	5.914	5.386	5.069	6.446	6.979	9.687	8.452	8.298	8.372	8.741	9.524	8.661	8.738	9.061	7.989	7.365	5.934	6.365	5.472	5.773	5.967	5.985	5.06
Trial 5	4.869	6.441	7.173	5.904	5.838	5.697	5.847	5.685	7.063	6.499	7.776	8.534	8.415	8.231	11.077	10.592	11.197	9.2	10.652	10.268	9.284	9.747	8.471	9.143	6.903	6.918	6.296	6.282	5.859	7.091
Trial 6	6.405	6.562	8.622	8.736	8.338	8.756	7.732	8.632	8.839	6.943	6.806	11.876	11.699	13.836	14.997	12.512	12.823	11.532	13.067	11.023	14.114	11.676	8.712	9.224	9.933	9.462	8.997	9.331	7.732	8.605
Trial 7	4.948	4.335	4.952	5.36	5.242	5.152	5.052	5.507	4.424	4.156	5.687	5.967	5.487	5.488	5.006	5.2	4.978	5.105	5.375	4.861	5.6	5.276	5.462	5.039	5.336	5.138	5.361	4.936	5.449	5.037
Trial 8	5.999	7.354	6.942	7.54	7.475	7.22	7.246	7.392	6.213	6.849	7.504	7.794	10.309	9.185	8.21	7.793	8.236	7.946	8.03	9.016	8.941	7.884	7.629	7.717	7.915	8.258	7.89	8.497	8.314	7.9
Trial 9	6.12	5.256	7.989	4.837	4.997	6.302	6.3	5.943	5.937	6.812	7.199	9.21	12.093	13.907	11.956	9.826	11.016	10.651	10.752	9.33	11.717	9.692	8.812	9.065	7.234	6.978	7.638	8.305	6.725	6.112
Trial 10	6.22	6.628	6.286	7.181	6.267	6.848	6.689	6.827	6.75	5.724	7.481	9.069	10.567	9.602	8.946	9.054	9.025	10.464	9.658	9.662	10.942	9.03	7.448	7.184	7.971	7.061	7.029	6.998	7.809	7.232
Trial 11	6.906	7.196	6.744	5.667	6.711	6.201	7.207	5.826	7.091	6.499	6.281	7.793	8.65	8.567	7.278	10.022	9.41	9.342	6.972	7.08	6.463	7.931	6.328	6.521	6.895	7.275	6.642	7.237	9.11	7.251
Trial 12	6.303	6.73	6.662	6.855	7.064	6.658	7.055	6.891	6.749	6.957	8.664	10.748	11.33	11.289	10.058	10.039	8.618	8.504	7.96	8.518	8.061	7.725	7.517	7.54	6.654	6.749	6.226	7.004	6.518	6.675
Trial 13	6.105	6.405	6.441	6.206	6.463	6.385	6.701	6.246	6.98	7.189	8.003	10.919	11.445	12.029	10.803	9.57	9.722	8.997	8.017	8.598	7.71	7.199	7.373	7.5	6.73	6.71	7.013	6.53	6.876	6.081
Trial 14	6.449	7.606	7.052	6.551	6.758	6.949	6.704	6.905	6.338	6.835	7.724	10.008	10.581	10.577	10.033	9.706	9.291	8.883	8.203	7.696	8.088	7.633	7.546	7.096	6.863	6.603	6.599	6.213	6.946	6.431
Trial 15	5.454	5.797	5.67	6.261	5.667	6.793	6.413	6.811	6.638	6.476	8.2	10.697	11.006	11.616	10.485	9.873	9.159	9.174	8.931	8.207	8.228	7.355	7.017	7.611	6.122	6.869	6.579	6.309	6.325	5.978
Trial 16	6.825	7.254	6.647	7.238	7.317	6.38	7.416	7.434	6.167	6.967	8.664	9.217	9.034	8.828	8.466	8.406	8.804	7.186	6.937	7.785	6.474	7.965	7.045	7.407	7.2	7.554	6.422	7.374	6.892	7.029
Trial 17	7.315	7.529	8.928	7.543	7.44	8.577	8.005	7.984	8.123	8.959	7.835	8.478	8.029	8.234	7.558	7.748	8.859	8.214	7.703	7.58	7.527	7.439	7.411	7.377	7.437	7.355	8.5	7.412	8.43	8.167
Trial 18	6.353	6.896	7.082	7.578	6.889	6.914	6.645	7.332	6.812	7.066	8.546	8.343	7.263	7.7	7.618	6.842	7.239	6.856	6.816	6.675	7.012	7.382	6.688	6.173	6.266	6.39	6.039	6.264	6.154	6.261
Trial 19	6.526	5.815	6.467	5.808	7.264	6.02	5.91	6.326	6.866	5.773	8.817	8.758	7.104	7.064	8.454	8.315	7.577	7.689	7.443	5.872	6.546	6.401	6.996	7.407	7.289	5.687	6.044	6.577	6.696	6.123
Trial 20	5.133	5.449	5.709	6.601	5.063	6.943	6.472	7.506	5.627	5.858	13.231	10.193	11.725	8.003	9.396	9.063	9.275	7.696	9.509	9.449	7.456	7.256	8.266	5.19	4.408	6.44	4.639	5.861	5.902	7.443
Trial 21	8.016	8.836	7.845	8.421	8.346	8.669	8.555	7.98	8.39	8.467	9.051	7.996	9.051	8.405	8.561	8.856	7.882	8.075	8.528	8.191	7.754	8.778	9.113	8.709	8.452	8.511	7.882	8.499	7.967	8.24
Trial 22	7.288	7.582	7.574	7.607	7.388	7.295	7.812	8.965	9.507	7.457	9.504	12.152	10.473	9.796	11.149	10.455	10.384	10.655	10.523	9.917	11.556	8.972	8.483	7.971	8.661	8.841	8.53	8.336	8.904	7.677
Trial 23	7.649	7.845	8.197	8.79	7.216	7.243	7.265	7.357	7.055	8.355	9.041	10.305	11.876	11.115	12.242	12.362	11.26	9.713	11.157	11.89	11.507	10.07	8.436	8.162	7.763	7.135	6.946	7.161	6.645	7.665
Trial 24	7.336	7.533	8.231	8.633	8.063	7.482	7	7.331	7.761	8.33	8.96	12.743	14.114	13.614	12.444	12.31	11.781	10.879	10.12	10.594	9.385	9.438	9.037	7.563	8.141	7.342	7.517	7.449	7.631	7.886
Trial 25	8.46	8.329	7.993	8.309	8.902	8.664	9.261	8.418	8.405	8.544	8.752	11.319	11.92	11.696	11.154	10.487	11.278	12.724	14.639	11.853	12.939	11.495	10.586	10.24	8.64	8.546	8.235	8.358	8.677	8.665
Trial 26	10.441	10.764	9.661	10.726	10.959	10.786	11.117	10.981	11.132	9.594	12.099	11.428	10.615	11.579	12.33	11.353	11.005	11.905	11.191	11.376	11.81	10.795	10.598	10.426	9.219	10.188	9.182	9.619	11.697	10.883
Trial 27	6.592	6.996	6.74	6.892	7.219	7.096	7.229	7.222	6.915	7.267	6.982	6.454	6.678	6.893	6.695	6.456	6.86	7.147	6.851	6.829	6.562	6.629	6.697	6.566	6.62	6.858	6.346	6.591	6.651	6.805
Trial 28	8.532	8.167	7.793	8.655	9.182	8.374	8.76	8.661	8.447	7.818	8.654	8.771	8.901	9.102	9.015	8.513	8.513	8.248	8.211	8.089	8.06	8.316	8.334	7.226	8.245	8.081	8.581	8.433	8.652	8.536
Trial 29	7.035	7.383	7.392	7.565	7.311	8.713	8.137	8.16	7.82	7.52	8.459	7.497	7.968	8.129	7.878	8.171	7.579	7.678	7.965	8.496	7.236	7.855	7.83	7.732	7.692	7.619	7.728	7.682	7.561	7.616
Trial 30	8.772	7.08	7.803	7.082	7.37	7.343	7.167	7.023	7.858	8.852	11.324	12.905	11.522	11.484	10.778	8.907	9.509	9.74	8.338	9.226	9.249	5.871	8.522	7.82	8.755	7.089	6.744	6.345	9.247	8.366
Trial 31	6.359	6.183	6.423	6.302	6.202	5.936	6.445	6.198	6.973	8.057	8.122	10.656	7.551	7.766	7.594	6.891	6.906	7.053	7.238	5.936	6.845	6.609	6.196	6.168	6.178	6.343	6.083	6.604	6.297	6.772
Trial 32	6.262	5.658	6.128	6.154	5.996	6.164	6.537	5.801	6.404	5.925	6.428	6.251	6.833	6.983	6.135	7.563	6.037	6.319	6.233	5.933	6.128	6.451	5.964	6.393	6.353	6.243	6.293	5.922	5.862	6.359
Trial 33	5.974	5.288	6.039	6.739	5.406	5.041	4.98	5.954	5.031	4.253	6.031	6.901	6.378	7.27	6.203	6.498	5.586	6.551	5.981	6.002	5.622	6.237	5.821	5.17	5.718	5.905	5.314	4.439	4.856	4.809
Trial 34	4.372	5.17	4.87	4.357	4.748	5.195	5.154	5.522	4.955	4.864	6.559	6.317	5.249	5.372	6.325	5.984	6.251	6.56	5.711	6.225	4.697	5.771	5.753	5.691	5.725	6.784	5.67	6.477	5.969	5.447
Trial 35	7.225	7.209	6.574	7.223	6.924	7.675	6.815	8.021	7.206	6.803	7.247	8.536	7.456	7.019	7.007	6.939	6.909	7.412	7.623	7.202	7.099	6.657	6.775	7.153	7.995	7.005	7.213	7.251	7.009	7.657
Trial 36	5.186	6.223	6.394	6.128	6.132	6.723	6.616	5.104	6.228	6.075	7.796	10.546	9.64	9.577	11.682	9.779	8.928	9.369	10.387	9.824	7.57	6.715	6.274	6.078	5.766	5.031	5.562	5.017	5.315	4.434
Trial 37	5.626	6.246	5.633	6.725	4.897	6.466	5.415	5.049	5.76	6.61	7.186	5.905	6.703	7.369	7.437	7.768	8.48	11.234	9.41	9.96	7.475	6.626	5.355	4.514	5.299	5.124	5.687	6.149	6.355	5.865
Trial 38	5.915	5.647	6.449	6.924	7.216	5.544	6.155	5.239	7.068	7.076	7.132	8.553	10.608	9.318	10.054	10.938	10.649	11.016	9.175	10.293	7.868	9.239	7.608	7.237	6.619	7.13	6.792	7.326	5.579	6.095
Trial 39	5.112	6.236	6.068	7.265	6.466	6.046	5.985	7.278	6.543	6.171	8.619	9.976	11.661	10.098	8.492	10.56	11.131	10.372	9.818	10.746	9.455	9.042	9.269	7.088	6.186	4.47	5.21	5.265	5.54	5.074
Trial 40	5.479	5.633	5.965	5.495	4.776	4.558	5.564	5.943	5.593	5.334	7.845	11.739	7.582	9.56	9.175	10.872	9.833	9.64	10.012	11.629	12.874	9.599	11.468	8.194	5.829	7.338	6.713	6.248	5.301	4.786
Trial 41	4.411	4.798	4.953	4.531	5.14	4.592	4.989	4.887	5.073	4.317	7.614	8.28	9.295	7.935	7.206	7.89	7.216	6.969	6.845	6.752	6.752	6.691	5.921	5.309	5.791	5.04	5.389	5.198	5.535	5.404
Trial 42	4.517	4.488	5.284	4.427	5.359	4.564	5.785	4.792	4.85	5.343	6.962	9.049	8.392	9.823	8.632	7.594	7.897	7.801	7.525	7.166	7.309	6.803	6.801	6.353	5.98	6.171	4.885	5.462	5.66	4.674
Trial 43	4.473	5.475	4.87	4.723	4.896	4.912	5.397	5.553	5.221	4.655	7.105	7.733	8.549	7.758	7.825	7.299	7.591	7.458	7.248	6.204	6.743	6.393	6.246	5.759	5.308	5.586	5.131	5.308	5.087	5.514
Trial 44	4.082	4.845	4.612	4.708	4.926	4.737	4.673	5.096	4.575	5.301	5.99	7.131	8.087	6.85	7.131	7.326	7.134	6.905	6.854	6.378	7.078	6.319	6.115	5.993	5.014	5.729	5.219	5.377	5.69	5.016
Trial 45	4.588	5.223	4.945	4.693	4.878	4.982	5.049	5.127	5.235	5.554	6.524	5.997	6.814	7.004	6.754	6.483	6.99	7.103	7.032	5.874	6.592	6.235	6.205	5.189	5.05	5.454	4.852	4.768	4.838	4.934
Trial 46	7.085	7.395	8.507	7.163	7.835	8.57	7.407	8.313	8.244	7.95	8.926	7.503	6.96	7.801	7.9	7.859	7.721	7.464	7.73	9.209	7.63	8.472	7.55	7.371	6.315	8.165	9.307	7.798	7.81	7.639
Trial 47	4.801	5.429	5.298	7.539	5.007	7.014	6.84	7.188	5.855	6.071	7.901	8.894	10.84	8.972	10.578	12.624	12.564	9.61	12.348	9.369	11	8.848	9.33	6.482	6.213	6.078	7.766	7.816	6.67	5.489
Trial 48	8.75	10.14	9.481	9.232	7.817	9.842	8.893	9.071	8.864	9.133	9.873	9.604	7.539	8.55	9.308	8.889	10.181	9.234	8.914	8.577	9.647	9.001	9.112	6.985	6.946	6.427	6.462	7.591	7.772	6.398
Trial 49	6.528	6.535	6.719	6.818	6.625	6.82	6.814	7.051	7.768	6.911	6.919	7.027	7.255	6.921	7.586	6.856	7.643	6.589	6.903	7.171	7.495	6.418	7.438	7.11	7.368	6.842	7.167	7.022	6.594	7.33
Trial 50	9.466	9.348	8.593	10	11.528	10.873	11.202	12.345	10.363	10.683	10.547	9.273	10.621	11.783	10.665	12.143	10.972	11.646	12.211	10.04	13.075	11.301	10.565	11.435	10.003	10.258	12.401	11.866	11.739	8.916

## Sheet: Fig.6d
	Time series raw fluorescence control																						Time series raw fluorescence control																					Maximum F
	Fed																						Fed on sucrose																						Mean	SEM
Trial 1	5.698	5.674	6.146	6.113	5.874	6.106	5.62	6.32	6.202	5.607	5.765	5.819	6.176	6.067	6.056	6.645	5.965	5.928	6.141	5.391		Trial 1	3.882	4.431	4.746	4.4	3.94	4.403	4.336	4.056	5.007	4.912	4.597	4.681	4.694	4.978	5.196	5.039	6.111	6.947	6.156	5.296		Fed	6.8561	0.651457
Trial 2	4.651	5.05	4.24	4.356	4.488	4.745	4.617	4.068	4.524	3.989	3.814	4.221	3.997	3.884	4.072	4.014	3.771	3.925	4.031	3.907		Trial 2	8.273	7.237	8.029	7.336	8.449	6.828	6.935	6.542	5.994	6.412	5.668	6.147	6.301	6.922	7.184	6.676	6.367	6.69	7.089	7.423		Fed on sucrose	11.7586	1.03539
Trial 3	5.529	5.087	5.078	4.175	4.251	4.369	4.219	4.615	4.379	4.295	4.272	4.62	4.322	4.351	4.262	4.628	4.635	4.706	4.748	4.852		Trial 3	11.3	10.948	10.257	10.272	10.412	9.889	10.146	9.338	9.965	9.782	10.592	10.088	11.099	10.757	10.709	11.047	13.741	13.028	10.838	10.676
Trial 4	5.29	5.086	4.989	5.12	4.979	4.921	4.91	4.661	4.908	5.022	4.868	5.233	4.936	5.353	5.253	5.024	4.895	5.268	4.967	4.852		Trial 4	5.605	5.687	5.588	5.437	5.186	5.316	5.465	5.265	5.728	5.525	6.13	7.635	10.322	10.645	9.693	9.146	8.676	8.521	8.823	9.17
Trial 5	5.772	5.977	6.035	6.207	6.192	5.91	5.82	6.137	5.686	6.066	5.828	5.964	5.949	5.889	6.368	6.043	6.803	6.496	6.651	6.455		Trial 5	7.91	7.551	7.281	7.378	7.871	7.706	7.965	7.77	7.951	7.981	8.238	8.321	8.196	7.659	8.481	8.984	9.325	9.622	9.56	10.598
Trial 6	5.224	5.254	5.607	5.251	5.71	5.584	6.682	6.444	5.957	6.231	5.92	5.465	5.217	5.83	5.965	5.718	5.726	5.589	5.82	5.794		Trial 6	11.058	9.75	8.748	8.612	7.93	8.367	8.827	7.607	8.084	8.086	8.005	7.854	8.211	8.861	9.268	10.391	11.922	12.471	10.01	12.29
Trial 7	6.694	6.333	5.771	6.082	5.452	5.224	5.998	5.935	5.603	5.648	5.603	5.919	5.536	5.459	5.301	5.301	5.573	5.322	5.254	4.801		Trial 7	10.142	11.161	10.574	10.49	13.226	12.49	11.038	12.874	10.983	11.196	10.996	10.672	9.839	9.544	8.824	9.731	9.433	9.614	10.288	10.112
Trial 8	4.772	4.669	4.633	4.9	4.728	5.11	4.74	4.559	4.676	5.05	5.252	4.829	5.282	5.51	4.726	4.748	4.828	4.973	5.06	5.057		Trial 8	8.734	8.62	8.552	8.749	8.697	9.266	9.089	8.733	8.624	9.802	8.167	9.396	8.58	9.332	10.083	10.554	9.4	9.111	9.214	9.755
Trial 9	6.962	7.7	7.793	8.233	8.036	7.407	8.038	7.31	6.931	7.337	6.401	6.275	6.237	7.117	6.372	6.622	6.746	6.874	6.651	6.219		Trial 9	9.017	10.872	10.141	10.882	11.754	10.711	9.975	8.83	10.394	9.322	9.674	9.087	9.042	9.26	8.527	11.136	12.007	11.883	10.623	10.446
Trial 10	7.083	7.729	7.903	9.879	10.515	12.062	11.281	10.407	11.756	9.441	9.386	9.532	8.815	9.567	10.365	9.726	9.024	8.739	8.752	8.737		Trial 10	13.816	15.964	17.686	18.45	16.677	18.948	17.908	17.872	17.125	16.362	16.558	15.944	14.156	13.818	12.774	12.952	12.71	14.111	12.921	12.286

## Sheet: Fig.6e
	Time series raw fluorescence control																						Time series raw fluorescence control																					Maximum F
	Fed																						Starved																						Mean	SEM
Trial 1	7.63	9.376	9.277	8.421	8.357	6.969	6.918	7.497	6.376	6.399	6.018	5.501	4.973	4.38	4.128	4.704	4.71	4.214	4.224	3.961		Trial 1	4.809	5.405	5.236	5.949	6.1	5.965	5.377	5.037	6.699	8.124	8.267	8.131	7.917	8.057	7.474	8.048	7.378	7.821	8.091	7.655		Fed	5.8785	0.466745
Trial 2	3.153	3.238	3.176	3.034	2.976	2.978	3	3.177	3.277	3.127	3.445	3.605	4.09	4.946	5.443	5.328	5.582	5.117	4.63	5.621		Trial 2	6.033	5.44	5.197	5.129	5.107	5.308	5.755	5.542	5.062	4.763	4.704	5.027	5.541	5.23	5.595	5.381	5.117	4.994	5.299	5.39		Starved	8.1473	0.658078
Trial 3	3.422	3.564	3.796	3.772	3.649	3.512	3.052	3.743	3.068	2.53	3.191	2.942	3.307	3.488	3.162	3.125	3.459	4.032	3.823	3.558		Trial 3	6.098	5.755	6.228	5.86	6.537	6.145	6.536	5.946	5.41	5.566	5.341	5.094	4.629	4.493	4.819	4.405	4.639	4.276	3.705	3.988
Trial 4	3.261	3.256	3.288	3.513	3.177	3.162	3.034	3.204	3.197	3.087	2.998	2.823	3.067	3.27	3.35	3.143	3.558	4.012	4.699	4.731		Trial 4	8.367	8.861	8.65	8.541	9.042	10.173	10.012	9.304	9.293	9.058	9.102	9.04	8.727	8.48	8.03	7.229	6.699	6.773	5.916	7.092
Trial 5	4.92	4.564	5.105	4.71	4.797	4.905	5.387	5.125	5.249	4.966	5.407	5.224	4.761	5.064	5.645	5.177	4.923	5.569	5.302	4.822		Trial 5	9.598	11.149	8.778	9.715	9.542	10.469	10.472	9.591	8.976	8.619	8.208	7.373	8.467	8.245	8.109	8.842	8.426	7.941	9.245	5.748
Trial 6	5.698	5.674	6.146	6.113	5.874	6.106	5.62	6.32	6.202	5.607	5.765	5.819	6.176	6.067	6.056	6.645	5.965	5.928	6.141	5.391		Trial 6	5.962	5.589	5.093	5.347	4.937	5.265	5.323	4.963	4.713	4.914	4.652	4.464	4.31	5.452	5.196	4.758	4.439	4.074	4.999	5.085
Trial 7	4.651	5.05	4.24	4.356	4.488	4.745	4.617	4.068	4.524	3.989	3.814	4.221	3.997	3.884	4.072	4.014	3.771	3.925	4.031	3.907		Trial 7	5.185	5.553	5.744	6.009	5.675	5.461	5.343	5.773	5.352	6.789	6.823	6.782	6.563	6.158	5.975	5.205	5.738	5.179	5.462	5.374
Trial 8	5.529	5.087	5.078	4.175	4.251	4.369	4.219	4.615	4.379	4.295	4.272	4.62	4.322	4.351	4.262	4.628	4.635	4.706	4.748	4.852		Trial 8	5.285	5.36	5.847	7.259	8.344	8.605	7.12	6.265	5.946	5.734	5.383	5.421	5.475	4.634	4.958	4.735	4.506	4.407	4.711	4.621
Trial 9	5.29	5.086	4.989	5.12	4.979	4.921	4.91	4.661	4.908	5.022	4.868	5.233	4.936	5.353	5.253	5.024	4.895	5.268	4.967	4.852		Trial 9	5.38	5.842	5.5	5.395	6.172	5.771	5.863	6.326	6.418	5.89	6.33	6.302	6.406	6.48	6.483	5.772	6.011	6.61	6.111	6.647
Trial 10	5.772	5.977	6.035	6.207	6.192	5.91	5.82	6.137	5.686	6.066	5.828	5.964	5.949	5.889	6.368	6.043	6.803	6.496	6.651	6.455		Trial 10	8.208	11.176	10.725	9.23	11.277	7.147	6.734	6.741	7.51	7.493	8.407	8.524	8.409	8.083	8.869	9.399	7.835	8.645	8.494	8.905

[truncated: 20 more sheets: Fig6f, Fig.6i-k, Fig.6q-s, Fig.7, Fig.S2a-c, Fig.S2d, Fig.S2e-h, Fig.S3a-f, Fig.S3g-h, Fig.S3i-j, Fig.S4g-l, Fig.S4m-n, Fig.S4o-p, Fig.S5, Fig.S6, Fig.S8a, Fig.S8h-m, Fig.S8n-o, Fig.S10, Fig.S11]
